# Supplementary material for: Accurate Phylogenetic Relationships Among Mycobacterium bovis Strains Circulating in France Based on Whole Genome Sequencing and Single Nucleotide Polymorphism Analysis
Source: Front Microbiol. 2019 May 3;10:955. doi: 10.3389/fmicb.2019.00955 (PMC6509552; doi:10.3389/fmicb.2019.00955)
Supplement: TABLE S1 — Metadata strain information spoligotype MLVA GenBank Number. [file Table_1.XLSX]

## Sheet: export
Supplementary Table S1 Metadata strain spoligotype MLVA GenBank Number
Key strain	region of origine	dept	Year of isolation	spoligotype allias	spoligotype ID	Genetic group	color code	MLVA markers MIRU VNTR	ETRA	ETRB	ETRC	ETRD	11a	11b	QUB26	3232	Cluster	Host	Deposite date	Genbank biosample	GenBank Number
AF2122	UK	UK	1997	ref	SB0140	reference	grey	8 5 4 4 9 4 4 5	8	5	4	4	9	4	4	5	D	Cattle	2012
C10	aquitaine	24	2010	BCG	SB0120	SB0120	yellow	5 3 5 3 9 4 5 6	5	3	5	3	9	4	5	6	I	Wild boar	2016	SAMN05725038	MINA00000000
D10	aquitaine	64	2011	F7	SB0821	F4	red	6 5 5 3 11 2 5s 8	6	5	5	3	11	2	5.5	8	A	Cattle	2017	SAMN06250728	MTZQ00000000
D7	haute_normandie	76	2011	GB35	SB0134	SB0134	green	7 4 5 3 10 4 5 10	7	4	5	3	10	4	5	10	C	Wild boar	2017	SAMN06250727	MTZR00000000
H5	aquitaine	40	2011	GB54	SB0121	SB0121	blue	5 2 5 3 8 2 5 6	5	2	5	3	8	2	5	6	F	Cattle	2017	SAMN06250738	MTZS00000000
A1	nord-pas-de-calais	62	1989	BCG	SB0120	SB0120	yellow	4 2 6 3 9 4 3 6	4	2	6	3	9	4	3	6	B	Cattle	2018	SAMN09812391
A10	nord-pas-de-calais	62	2000	F10	SB0829	others	white	7 5 5 2 11 3 1 6	7	5	5	2	11	3	1	6	E	Cattle	2018	SAMN09812423
A11	rhone-alpes	74	1997	F3	SB0822	SB0120	yellow	4 5 5 3 10 3 5 5	4	5	5	3	10	3	5	5	I	Cattle	2018	SAMN09812406
A12	pays-de-la-loire	72	2001	F29	SB0837	SB0121	blue	5 4 3 3 10 2 5 7	5	4	3	3	10	2	5	7	F	Cattle	2018	SAMN09812429
A2	rhone-alpes	38	1991	GB35	SB0134	SB0134	green	1 2 5 3 10 4 8 6	1	2	5	3	10	4	8	6	I	Cattle	2018	SAMN09812394
A3	nord-pas-de-calais	62	1991	GB54	SB0121	SB0121	blue	5 3 3 3 11 4 4 3	5	3	3	3	11	4	4	3	E	Cattle	2018	SAMN09812392
A4	nord-pas-de-calais	62	1992	F68	SB0040	others	white	5 2 5 3 5 4 3 6	5	2	5	3	5	4	3	6	B	Cattle	2018	SAMN09812397
A5	nord-pas-de-calais	62	1995	BCG	SB0120	SB0120	yellow	5 4 5 3 9 4 5 6	5	4	5	3	9	4	5	6	I	Cattle	2018	SAMN09812400
A6	nord-pas-de-calais	59	1996	GB54	SB0121	SB0121	blue	5 5 3 3 11 2 5 7	5	5	3	3	11	2	5	7	F	Cattle	2018	SAMN09812404
A7	nord-pas-de-calais	59	1999	BCG	SB0120	SB0120	yellow	5 2 3 3 10 3 3 10	5	2	3	3	10	3	3	10	I	Cattle	2018	SAMN09812415
A8	nord-pas-de-calais	59	1999	GB54	SB0121	SB0121	blue	6 4 3 3 10 2 6 7	6	4	3	3	10	2	6	7	F	Cattle	2018	SAMN09812413
A9	nord-pas-de-calais	62	2000	F20	SB0128	SB0134	green	3 3 5 3 11 4 3 6	3	3	5	3	11	4	3	6	C	Cattle	2018	SAMN09812422
B1	poitou	79	2002	F40	SB0152	others	white	5 4 5 3 11 2 5 10	5	4	5	3	11	2	5	10	F	Caprine	2018	SAMN09812430
B10	aquitaine	47	2008	GB54	SB0121	SB0121	blue	5 2 5 3 8 2 4 11	5	2	5	3	8	2	4	11	F	Cattle	2018	SAMN09812442
B12	auvergne	63	1995	F4	SB0818	F4	red	5 5 5 3 8 2 5s 7	5	5	5	3	8	2	5.5	7	A	Cattle	2018	SAMN09812401
B2	pays-de-la-loire	53	2006	GB35	SB0134	SB0134	green	4 5 5 3 9 4 6 8	4	5	5	3	9	4	6	8	C	Cattle	2018	SAMN09812433
B3	languedoc-roussillon	34	2006	F61	SB0825	F4	red	6 3 5 3 11 2 4s 7	6	3	5	3	11	2	4.5	7	A	Cattle	2018	SAMN09812435
B4	nord-pas-de-calais	62	2006	F7	SB0821	F4	red	4 5 5 3 11 2 5s 8	4	5	5	3	11	2	5.5	8	A	Cattle	2018	SAMN09812434
B5	poitou	86	2006	F18	SB0852	others	white	2 5 5 2 9 3 5 5	2	5	5	2	9	3	5	5	H	Cattle	2018	SAMN09812436
B6	paca	13	2007	F44	SB0839	SB0121	blue	6 4 3 3 11 2 5 7	6	4	3	3	11	2	5	7	F	Cattle	2018	SAMN09812438
B7	midi-pyrenees	31	2007	GB9	SB0140	england	black	7 5 5 3 11 4 2 8	7	5	5	3	11	4	2	8	D	Cattle	2018	SAMN09812440
B9	corse	20	2008	BCG	SB0120	SB0120	yellow	4 5 5 3 11 4 5 7	4	5	5	3	11	4	5	7	I	Cattle	2018	SAMN09812441
C1	basse-normandie	61	2008	GB35	SB0134	SB0134	green	3 5 5 3 10 4 5 5	3	5	5	3	10	4	5	5	C	Cattle	2018	SAMN09812443
C11	aquitaine	47	2010	GB21	SB0130	england	black	4 3 5 3 9 3 4 11	4	3	5	3	9	3	4	11	D	Cattle	2018	SAMN09812453
C12	bourgogne	21	2011	BCG	SB0120	SB0120	yellow	5 5 4 3 11 4 5 6	5	5	4	3	11	4	5	6	I	Cattle	2018	SAMN09812455
C2	midi-pyrenees	65	2009	BCG	SB0120	SB0120	yellow	5 5 6 2 11 2 5 7	5	5	6	2	11	2	5	7	H	Cattle	2018	SAMN09812445
C3	aquitaine	40	2009	F22	SB0819	F9	orange	3 6 5 2 9 3 4 6	3	6	5	2	9	3	4	6	G	Cattle	2018	SAMN09812446
C4	aquitaine	64	2009	F9	SB0853	F9	orange	2 6 5 3 10 4 3 8	2	6	5	3	10	4	3	8	G	Cattle	2018	SAMN09812447
C5	rhone-alpes	42	2009	F140	SB0843	F4	red	7 5 4 3 9 2 5s 6	7	5	4	3	9	2	5.5	6	A	Cattle	2018	SAMN09812448
C6	languedoc-roussillon	48	2009	F53	SB0946	F4	red	9 3 5 4 9 2 5s 5	9	3	5	4	9	2	5.5	5	A	Cattle	2018	SAMN09812450
C7	aquitaine	24	2009	B	SB0119	SB0121	blue	6 4 5 2 8 2 4 7	6	4	5	2	8	2	4	7	F	Cattle	2018	SAMN09812449
C8	bourgogne	71	2010	F110	SB0885	others	white	9 1 5 1 9 3 5 6	9	1	5	1	9	3	5	6	B	Cattle	2018	SAMN09812451
C9	limousin	19	2010	F6	SB0089	SB0134	green	6 4 5 3 11 4 4 9	6	4	5	3	11	4	4	9	C	Cattle	2018	SAMN09812452
D1	languedoc-roussillon	34	2011	F105	SB0948	others	white	2 5 5 1 11 3 5 6	2	5	5	1	11	3	5	6	I	Cattle	2018	SAMN09812454
D11	bourgogne	21	2011	GB35	SB0134	SB0134	green	6 4 5 3 6 4 3 6	6	4	5	3	6	4	3	6	C	Cattle	2018	SAMN09812463
D12	aquitaine	64	2011	F72	SB0928	F4	red	6 7 3 3 10 2 7s 9	6	7	3	3	10	2	7.5	9	A	Cattle	2018	SAMN09812464
D2	paca	13	2011	F23	SB0827	F4	red	6 5 5 3 11 2 5s 8	6	5	5	3	11	2	5.5	8	A	Cattle	2018	SAMN09812456
D3	aquitaine	64	2011	F5	SB0826	F4	red	6 7 3 3 10 2 5s 8	6	7	3	3	10	2	5.5	8	A	Cattle	2018	SAMN09812458
D4	poitou	79	2011	GB54	SB0121	SB0121	blue	5 4 5 4 11 2 5 9	5	4	5	4	11	2	5	9	F	Cattle	2018	SAMN09812457
D5	corse	20	2011	F1	SB0840	F4	red	7 5 5 3 8 2 5s 3	7	5	5	3	8	2	5.5	3	A	Pig	2018	SAMN09812459
D6	midi-pyrenees	9	2011	GB35	SB0134	SB0134	green	6 5 5 3 6 4 5 6	6	5	5	3	6	4	5	6	C	Cattle	2018	SAMN09812460
D8	aquitaine	24	2011	A	SB0999	SB0121	blue	6 4 5 2 8 2 4 7	6	4	5	2	8	2	4	7	F	Cattle	2018	SAMN09812461
D9	rhone-alpes	74	2011	BCG	SB0120	SB0120	yellow	5 5 5 3 11 3 5 4	5	5	5	3	11	3	5	4	I	Cattle	2018	SAMN09812462
E1	aquitaine	40	2011	BCG	SB0120	SB0120	yellow	5 3 5 3 11 2 5 6	5	3	5	3	11	2	5	6	I	Cattle	2018	SAMN09812465
E10	bourgogne	71	1992	BCG	SB0120	SB0120	yellow	3 5 5 3 11 3 5 6	3	5	5	3	11	3	5	6	I	Cattle	2018	SAMN09812396
E11	rhone-alpes	1	1994	F11	SB0828	SB0120	yellow	5 5 5 3 11 3 5 6	5	5	5	3	11	3	5	6	I	Cattle	2018	SAMN09812398
E12	poitou	16	1995	GB9	SB0140	england	black	7 5 5 4 11 4 4 9	7	5	5	4	11	4	4	9	D	Cattle	2018	SAMN09812402
E2	midi-pyrenees	82	2011	F41	SB0823	F4	red	6 5 5 3 11 2 5s 6	6	5	5	3	11	2	5.5	6	A	Cattle	2018	SAMN09812466
E3	aquitaine	40	2011	F70	SB0295	SB0121	blue	6 4 5 3 11 2 5 7	6	4	5	3	11	2	5	7	F	Cattle	2018	SAMN09812467
E4	poitou	86	2006	GB54	SB0121	SB0121	blue	6 4 3 3 11 2 5 7	6	4	3	3	11	2	5	7	F	Cattle	2018	SAMN09812437
E5	midi-pyrenees	32	1983	F22	SB0819	F9	orange	3 5 5 3 10 4 5 7	3	5	5	3	10	4	5	7	G	Cattle	2018	SAMN09812388
E6	ile-de-France	77	1985	F43	SB0824	SB0134	green	4 5 5 3 9 4 4 6	4	5	5	3	9	4	4	6	C	Cattle	2018	SAMN09812389
E7	auvergne	3	1989	BCG	SB0120	SB0120	yellow	4 5 5 3 11 4 5 6	4	5	5	3	11	4	5	6	I	Cattle	2018	SAMN09812390
E8	bourgogne	71	1991	BCG	SB0120	SB0120	yellow	5 5 5 3 11 4 4 6	5	5	5	3	11	4	4	6	I	Cattle	2018	SAMN09812393
E9	picardie	60	1991	F6	SB0089	SB0134	green	6 4 5 3 11 4 4 10	6	4	5	3	11	4	4	10	C	Cattle	2018	SAMN09812395
F1	haute_normandie	27	1996	F2	SB0162	others	white	5 5 5 3 11 4 5 7	5	5	5	3	11	4	5	7	I	Cattle	2018	SAMN09812403
F10	bourgogne	71	1999	F84	SB0927	SB0120	yellow	5 4 5 3 11 4 4 9	5	4	5	3	11	4	4	9	I	Cattle	2018	SAMN09812417
F11	rhone-alpes	73	1999	GB54	SB0121	SB0121	blue	5 4 5 3 11 2 5 6	5	4	5	3	11	2	5	6	F	Cattle	2018	SAMN09812418
F12	bretagne	35	1999	GB54	SB0121	SB0121	blue	6 4 3 3 10 2 6 7	6	4	3	3	10	2	6	7	F	Ovine	2018	SAMN09812419
F2	bourgogne	89	1997	BCG	SB0120	SB0120	yellow	5 4 5 3 11 4 5 6	5	4	5	3	11	4	5	6	I	Cattle	2018	SAMN09812405
F3	pays-de-la-loire	49	1997	BCG	SB0120	SB0120	yellow	4 5 5 3 11 2 5 6	4	5	5	3	11	2	5	6	I	Cattle	2018	SAMN09812408
F4	rhone-alpes	73	1998	BCG	SB0120	SB0120	yellow	5 5 3 3 11 4 5 4	5	5	3	3	11	4	5	4	I	Cattle	2018	SAMN09812409
F5	rhone-alpes	74	1998	BCG	SB0120	SB0120	yellow	5 5 5 3 11 4 5 4	5	5	5	3	11	4	5	4	I	Cattle	2018	SAMN09812410
F6	midi-pyrenees	32	1998	GB20	SB0145	england	black	6 5 5 3 10 5 3 9	6	5	5	3	10	5	3	9	D	Cattle	2018	SAMN09812411
F7	nord-pas-de-calais	59	1999	GB54	SB0121	SB0121	blue	6 4 3 3 10 2 6 7	6	4	3	3	10	2	6	7	F	Cattle	2018	SAMN09812412
F8	bourgogne	71	1999	F68	SB0040	others	white	4 4 + 5 3 3 10 3 5 6	4	4+5	3	3	10	3	5	6	I	Cattle	2018	SAMN09812414
F9	poitou	16	1999	BCG	SB0120	SB0120	yellow	4 3 5 3 9 4 1 6	4	3	5	3	9	4	1	6	I	Cattle	2018	SAMN09812416
G1	midi-pyrenees	65	1999	F45	SB0830	F9	orange	2 6 5 3 10 4 5 6	2	6	5	3	10	4	5	6	G	Cattle	2018	SAMN09812420
G10	midi-pyrenees	46	2004	GB9	SB0140	england	black	7 5 5 3 11 4 4 10	7	5	5	3	11	4	4	10	D	Cattle	2018	SAMN09812432
G11	midi-pyrenees	32	1997	F22	SB0819	F9	orange	3 6 5 3 10 4 5 6	3	6	5	3	10	4	5	6	G	Cattle	2018	SAMN09812407
G12	rhone-alpes	38	2007	BCG	SB0120	SB0120	yellow	4 5 5 3 11 3 5 8	4	5	5	3	11	3	5	8	I	Cattle	2018	SAMN09812439
G2	rhone-alpes	73	1999	F11	SB0828	SB0120	yellow	5 5 5 3 11 2 5 6	5	5	5	3	11	2	5	6	I	Cattle	2018	SAMN09812421
G3	auvergne	3	2000	GB54	SB0121	SB0121	blue	5 4 5 3 11 2 5 7	5	4	5	3	11	2	5	7	F	Cattle	2018	SAMN09812424
G4	poitou	17	2000	GB9	SB0140	england	black	7 5 5 3 11 4 4 9	7	5	5	3	11	4	4	9	D	Cattle	2018	SAMN09812425
G5	rhone-alpes	73	2000	BCG	SB0120	SB0120	yellow	4 5 5 3 10 3 5 6	4	5	5	3	10	3	5	6	I	Cattle	2018	SAMN09812426
G6	picardie	80	2000	BCG	SB0120	SB0120	yellow	7 4 5 3 11 3 6 6	7	4	5	3	11	3	6	6	E	Cattle	2018	SAMN09812427
G7	poitou	79	2000	F44	SB0839	SB0121	blue	6 4 3 3 11 2 5 9 N	6	4	3	3	11	2	5	9	F	Cattle	2018	SAMN09812428
G8	rhone-alpes	73	1994	BCG	SB0120	SB0120	yellow	4 5 5 3 11 3 5 6	4	5	5	3	11	3	5	6	I	Cattle	2018	SAMN09812399
G9	rhone-alpes	42	2004	GB35	SB0134	SB0134	green	5 4 5 3 11 4 4 6	5	4	5	3	11	4	4	6	I	Cattle	2018	SAMN09812431
H1	bourgogne	21	2008	BCG	SB0120	SB0120	yellow	5 5 4 3 11 4 5 5	5	5	4	3	11	4	5	5	I	Cattle	2018	SAMN09812444
H2	aquitaine	24	2011	BCG	SB0120	SB0120	yellow	5 3 5 3 9 3 5 6	5	3	5	3	9	3	5	6	I	Deer	2018	SAMN09812468
H3	poitou	79	2011	F22	SB0819	F9	orange	2 6 5 3 10 4 3 6	2	6	5	3	10	4	3	6	G	Cattle	2018	SAMN09812469
H4	poitou	16	2011	BCG	SB0120	SB0120	yellow	5 5 5 3 11 4 5 6	5	5	5	3	11	4	5	6	I	Cattle	2018	SAMN09812470
