# Supplementary material for: Accurate Phylogenetic Relationships Among Mycobacterium bovis Strains Circulating in France Based on Whole Genome Sequencing and Single Nucleotide Polymorphism Analysis
Source: Front Microbiol. 2019 May 3;10:955. doi: 10.3389/fmicb.2019.00955 (PMC6509552; doi:10.3389/fmicb.2019.00955)
Supplement: TABLE S2 — Sequencing metrics. [file Table_2.XLSX]

## Sheet: Feuil1
strains	Reads Number	Reads Quality Q30 (%)	Mean Quality Score	Theoretical depth	Read mean length	Read SD length	Mean Coverage	Percentage equal sites	Total reads	Percentage mapped read	Percentage unmapped read	Length unmapped contigs	Gaps	Percentage gaps
A1	2407444	85.13	33.02	54.7146	96.662	12.016	34.893	99.403	2120450	99.855	0.145	4970	25017	0.576
A10	3249650	86.35	33.27	73.8557	97.156	11.471	41.776	99.15	2787934	99.839	0.161	4976	35993	0.828
A11	5731416	88.93	33.9	130.259	97.824	11.364	73.488	99.355	4634524	99.833	0.167	8805	27016	0.622
A12	2941626	86.01	33.26	66.8551	96.887	11.651	39.601	99.399	2587770	99.834	0.166	5048	24970	0.575
A2	5604188	88.81	33.86	127.368	97.855	11.308	73.477	99.518	4547142	99.823	0.177	7957	19962	0.459
A3	4333854	89.67	34.12	98.4967	98.143	10.786	57.975	99.437	3644436	98.898	1.102	7249	23418	0.539
A4	4360740	89.13	33.94	99.1077	97.999	11.06	55.18	99.505	3632046	99.859	0.141	4912	20503	0.472
A5	4241246	86.69	33.42	96.392	97.068	11.554	64.953	99.423	3563716	99.823	0.177	8290	24129	0.555
A6	3337084	86.86	33.29	75.8428	97.535	11.849	43.185	98.464	2786234	99.872	0.128	4075	65852	1.515
A7	3286428	84.39	32.75	74.6915	96.507	12.216	39.933	99.332	2772790	99.841	0.159	4915	27972	0.644
A8	4163514	88.81	33.86	94.6253	97.936	11.154	53.466	99.449	3485912	99.869	0.131	5584	22974	0.529
A9	2409812	85.1	32.9	54.7685	96.797	11.996	29.244	99.379	2067398	99.849	0.151	5090	25994	0.598
B1	3267598	85.3	33	74.2636	96.804	11.96	45.174	99.439	2794858	99.88	0.12	4754	23521	0.541
B10	4209350	89.41	34.04	95.667	98.067	10.911	56.169	99.413	3535728	99.905	0.095	1419	24520	0.564
B12	2912968	84.3	32.7	66.2038	96.504	12.335	32.469	99.21	2473610	99.853	0.147	5640	33387	0.768
B2	2685850	82.9	32.3	61.042	96.164	12.787	32.541	99.452	2256314	99.875	0.125	5152	22808	0.525
B3	6480074	84.9	32.9	147.274	96.391	12.502	80.576	99.247	5092820	99.316	0.684	7192	31943	0.735
B4	4368336	90.63	34.51	99.2804	98.425	10.25	54.712	99.189	3756184	89.112	10.888	2225912	33926	0.781
B5	3895830	86.3	33.3	88.5416	97.057	11.612	55.145	99.357	3291914	99.822	0.178	8606	26924	0.62
B6	4511894	89.26	33.99	102.543	98.002	11.045	58.497	98.511	3762126	99.871	0.129	5059	63782	1.468
B7	2850236	86.7	33.3	64.7781	97.363	11.185	37.807	99.368	2435310	99.8	0.2	3404	26811	0.617
B9	6106788	88.43	33.74	138.791	97.618	11.712	82.815	99.263	4896782	99.818	0.182	8550	31049	0.715
C1	6581192	86	33.2	149.573	96.733	12.063	88.333	99.261	5199702	99.86	0.14	5514	31239	0.719
C10	3859794	87	33.5	87.7226	97.27	11.309	50.911	99.345	3274706	99.826	0.174	8389	27377	0.63
C11	7240646	89.35	34.03	164.56	97.854	11.297	92.492	99.262	5656424	99.89	0.11	3538	31374	0.722
C12	4072010	87.8	33.7	92.5457	97.538	10.913	49.964	99.302	3511240	89.048	10.952	2042620	24618	0.567
C2	2232464	86	33.2	50.7378	97.115	11.526	31.16	98.962	1962422	99.714	0.286	7760	44043	1.014
C3	7305614	86	33.2	166.037	96.68	12.133	95.941	99.224	5699440	99.827	0.173	8709	32766	0.754
C4	7717484	86.34	33.14	175.397	97.024	12.663	87.723	99.526	5690872	99.798	0.202	8590	19617	0.451
C5	2460320	85.5	33.1	55.9164	96.934	11.778	33.29	99.231	2140150	99.854	0.146	4921	32445	0.747
C6	7746072	86.6	33.4	176.047	96.825	11.944	104.498	99.269	5980492	99.854	0.146	5284	30917	0.711
C7	2383686	84.7	32.8	54.1747	96.871	11.87	26.938	99.167	2020628	97.125	2.875	12870	35052	0.807
C8	4419298	87.58	33.5	100.439	97.495	11.911	51.13	99.57	3627486	99.806	0.194	5451	17804	0.41
C9	2627662	87.6	33.6	59.7196	97.528	10.931	35.17	99.28	2300762	99.858	0.142	4875	30220	0.695
D1	3156230	88.4	33.9	71.7325	97.748	10.578	56.784	99.243	2750854	99.683	0.317	4816	31976	0.736
D10	3520964	86.6	33.4	80.0219	97.163	11.483	47.619	99.153	2999374	99.864	0.136	5236	35833	0.825
D11	3603068	85.6	33.1	81.8879	96.816	11.967	49.028	99.286	3046884	99.885	0.115	5343	30124	0.693
D12	2605440	85.11	32.91	59.2145	97.282	11.32	61.719	99.557	3582030	99.902	0.098	3707	18797	0.433
D2	4188576	80.3	31.6	95.1949	95.31	13.786	44.34	99.23	3393662	99.884	0.116	5660	32702	0.753
D3	2926778	85.4	33	66.5177	96.903	11.841	42.771	99.197	2517194	99.86	0.14	4878	33965	0.782
D4	5357076	89.53	34.07	121.752	97.977	11.074	67.363	99.485	4376140	99.847	0.153	5095	21434	0.493
D5	3101004	85.3	33	70.4774	96.85	11.901	44.274	99.239	2654126	99.858	0.142	4973	32137	0.74
D6	2344224	85.7	33.1	53.2778	96.995	11.707	34.463	99.316	2051038	99.851	0.149	4873	28713	0.661
D7	6476794	86.3	33.3	147.2	96.839	11.919	84.434	99.311	5123356	99.899	0.101	5493	29075	0.669
D8	5204874	89.38	34.03	118.293	97.993	11.055	67.105	99.367	4262978	99.77	0.23	4779	26490	0.61
D9	2515448	87.6	33.6	57.1693	97.518	10.978	35.355	99.375	2215082	99.456	0.544	5735	25939	0.597
E1	2254092	84.6	32.8	51.2294	96.751	12.05	29.68	99.321	1956260	99.791	0.209	8137	28366	0.653
E10	5689362	89.85	34.17	129.304	98.06	10.933	73.998	99.449	4603942	99.698	0.302	7907	22909	0.527
E11	7230618	86.6	33.4	164.332	96.87	11.872	91.576	99.516	5715868	99.835	0.165	8865	20083	0.462
E12	4233938	87.08	33.48	96.2259	96.809	11.963	31.638	99.098	2238954	98.275	1.725	3244	38023	0.875
E2	7134894	83.9	32.6	162.157	96.117	12.848	84.609	99.357	5547066	99.895	0.105	5581	27167	0.625
E3	2233448	85.3	33	50.7602	96.915	11.813	31.393	99.402	1957302	99.853	0.147	4453	25037	0.576
E4	5101338	88.97	33.92	115.939	97.865	11.268	64.613	99.275	4161954	99.878	0.122	4803	30541	0.703
E5	7536990	86.4	33.3	171.295	96.863	11.891	105.218	99.472	5945812	99.832	0.168	8800	21960	0.505
E6	3928260	85.8	33.2	89.2786	96.922	11.814	54.939	99.457	3334586	99.855	0.145	4694	22618	0.52
E7	2983548	87.3	33.5	67.8079	97.514	10.942	40.151	99.401	2580518	99.803	0.197	7980	24922	0.574
E8	4549672	87.7	33.7	103.402	97.429	11.089	62.291	99.485	3833878	99.791	0.209	8089	21357	0.491
E9	2831874	88.6	33.9	64.3608	97.835	10.454	40.436	99.309	2493180	99.856	0.144	5068	29003	0.667
F1	2951640	84.1	32.7	67.0827	96.507	12.356	36.73	99.144	2509488	99.818	0.182	7986	36208	0.833
F10	2843960	87.2	33.5	64.6355	97.427	11.064	37.965	99.348	2486340	99.807	0.193	6711	27188	0.626
F11	6554078	89.73	34.13	148.956	97.991	11.067	83.63	99.585	5187982	99.876	0.124	5145	17138	0.394
F12	3773940	88.4	33.8	85.7714	97.679	10.715	54.754	99.472	3236472	99.855	0.145	5214	21978	0.506
F2	3526520	89.3	34.1	80.1482	97.957	10.219	62.116	99.483	3088756	97.745	2.255	6604	21243	0.489
F3	2674256	85.5	33	60.7785	96.938	11.785	36.495	99.366	2320540	99.807	0.193	8301	26441	0.608
F4	6577102	88.8	33.87	149.48	97.587	11.753	66.189	99.588	4168176	99.88	0.12	3664	17385	0.4
F5	5604662	89.27	34.01	127.379	97.906	11.193	71.573	99.535	4544022	99.806	0.194	8690	19148	0.441
F6	2674658	85.8	33.2	60.7877	97.027	11.654	36.966	99.156	2329862	99.874	0.126	3809	35920	0.827
F7	4399666	84.4	32.7	99.9924	96.489	12.345	51.264	99.413	3664064	99.899	0.101	5579	24627	0.567
F8	3190656	86.7	33.4	72.5149	97.246	11.359	41.473	99.332	2745774	99.806	0.194	9013	27956	0.643
F9	4937906	87	33.5	112.225	97.115	11.552	63.844	99.464	4090384	99.822	0.178	8527	22221	0.511
G1	2664742	85.2	33	60.5623	96.838	11.911	35.077	99.236	2307850	99.809	0.191	7936	32149	0.74
G10	4291448	88.6	33.9	97.5329	97.707	10.653	63.255	99.578	3680176	99.901	0.099	3678	17894	0.412
G11	6989314	88.2	33.8	158.848	97.449	11.037	97.86	99.548	5660376	99.802	0.198	8388	18706	0.43
G12	5669218	88.1	33.8	128.846	97.451	11.056	78.314	99.259	4654092	99.821	0.179	8044	31163	0.717
G2	7365940	85.9	33.2	167.408	96.783	11.982	99.071	99.537	5909082	99.818	0.182	8568	19162	0.441
G3	4024224	84	32.6	91.4596	96.331	12.583	48.692	99.444	3371958	99.864	0.136	5115	23208	0.534
G4	5184010	87.7	33.55	117.818	97.753	11.48	80.559	99.283	5133682	99.859	0.141	8435	30170	0.694
G5	4917972	87.23	33.4	111.772	97.379	12.065	59.56	99.335	3999356	99.851	0.149	8317	27890	0.642
G6	4396048	86.3	33.3	99.9102	96.998	11.684	64.268	99.393	3728094	99.894	0.106	5436	25550	0.588
G7	4833304	89.87	34.17	109.848	98.118	10.835	63.859	98.619	4017596	99.842	0.158	4982	59108	1.36
G8	7787094	87.2	33.5	176.979	97.022	11.673	96.783	99.434	6073460	99.847	0.153	8253	23651	0.544
G9	2697092	86.6	33.4	61.2975	97.117	11.535	34.467	99.207	2345794	99.789	0.211	7666	33309	0.767
H1	8315918	83.3	32.4	188.998	95.805	13.156	92.266	99.491	6184944	99.85	0.15	9022	21152	0.487
H2	3866552	83.3	32.4	87.8762	96.249	12.702	46.336	99.342	3207224	99.802	0.198	7898	27509	0.633
H3	6444164	85.4	33	146.458	96.627	12.221	83.181	99.44	5136810	99.797	0.203	8776	23348	0.537
H4	4457274	84.6	32.8	101.302	96.53	12.328	56.836	99.248	3697844	99.821	0.179	7358	31624	0.728
H5	6375052	84.1	32.7	144.888	96.258	12.686	75.99	99.5	5044380	99.933	0.067	1746	20850	0.48

## Sheet: Feuil2
Référence échantillon	Rendement (Mbases)	Nombre de Reads	Q30 (PF)	Mean Quality Score (PF)		Référence échantillon	Profondeur théorique
F1	298	2951640	84.1	32.7		A1	54
D12	428	4233938	87.1	33.5		A10	73
H3	651	6444164	85.4	33		A11	9
D7	654	6476794	86.3	33.3		A12	66
G11	706	6989314	88.2	33.8		A2	43
B10	116	1148376	86.1	33.2		A3	4
H2	391	3866552	83.3	32.4		A4	22
C1	665	6581192	86	33.2		A5	95
B5	393	3895830	86.3	33.3		A6	6
D10	356	3520964	86.6	33.4		A7	74
H1	840	8315918	83.3	32.4		A8	24
F10	287	2843960	87.2	33.5		A9	54
D11	364	3603068	85.6	33.1		B1	73
G6	444	4396048	86.3	33.3		B10	26
G4	113	1119360	83.4	32.7		B12	65
D9	254	2515448	87.6	33.6		B2	60
E2	721	7134894	83.9	32.6		B3	145
A8	106	1045918	81.8	31.9		B4	35
G12	573	5669218	88.1	33.8		B5	87
C4	203	2006994	85.6	33.1		B6	33
G3	406	4024224	84	32.6		B7	64
E1	228	2254092	84.6	32.8		B9	47
B3	654	6480074	84.9	32.9		C1	148
F8	322	3190656	86.7	33.4		C10	87
A7	332	3286428	84.4	32.8		C11	8
C6	782	7746072	86.6	33.4		C12	91
H4	450	4457274	84.6	32.8		C2	50
C12	411	4072010	87.8	33.7		C3	164
F4	152	1504800	85.6	33.1		C4	45
A3	18	178020	88.6	33.9		C5	55
G1	269	2664742	85.2	33		C6	174
E9	286	2831874	88.6	33.9		C7	54
A11	40	398894	80.5	31.5		C8	8
F11	126	1249934	83.7	32.5		C9	59
H5	644	6375052	84.1	32.7		D1	71
E6	397	3928260	85.8	33.2		D10	79
D3	296	2926778	85.4	33		D11	81
D1	319	3156230	88.4	33.9		D12	95
C8	36	356616	79.4	31		D2	94
C10	390	3859794	87	33.5		D3	66
C11	36	359760	81.7	31.8		D4	47
D8	213	2108134	83.5	32.4		D5	70
F7	444	4399666	84.4	32.7		D6	53
D4	211	2085658	82.4	32.2		D7	145					46	C4	203	45	G5	202	45	A2	194	43	B4	157	35	F4	152	34	B6	149	33	B11	135	30	F11	126	28	B10	116	26	G4	113	25	F5	109	24	E4	107	24	A8
F12	381	3773940	88.4	33.8		D8	47
A9	243	2409812	85.1	32.9		D9	56
F6	270	2674658	85.8	33.2		E1	51
E8	460	4549672	87.7	33.7		E10	46
F2	356	3526520	89.3	34.1		E11	162
F9	499	4937906	87	33.5		E12	58
A4	97	959250	84.5	32.9		E2	160
E7	301	2983548	87.3	33.5		E3	50
A5	428	4241246	86.7	33.4		E4	24
F3	270	2674256	85.5	33		E5	169
G9	272	2697092	86.6	33.4		E6	88
A12	297	2941626	86	33.3		E7	67
C3	738	7305614	86	33.2		E8	102
D5	313	3101004	85.3	33		E9	64
B4	157	1552332	87	33.6		F1	66			E10	206
E11	730	7230618	86.6	33.4		F10	64
D6	237	2344224	85.7	33.1		F11	28
E10	206	2043952	85.6	33.1		F12	85
G5	202	2002808	82.5	32.2		F2	79
C7	241	2383686	84.7	32.8		F3	60
C9	265	2627662	87.6	33.6		F4	34
E3	226	2233448	85.3	33		F5	24
G2	744	7365940	85.9	33.2		F6	60
G8	786	7787094	87.2	33.5		F7	99
E4	107	1054804	84.6	32.8		F8	72
B7	288	2850236	86.7	33.3		F9	111
D2	423	4188576	80.3	31.6		G1	60
B2	271	2685850	82.9	32.3		G10	96
E5	761	7536990	86.4	33.3		G11	157
B9	211	2088748	85.1	32.9		G12	127
A6	28	274680	87.8	33.7		G2	165
B12	294	2912968	84.3	32.7		G3	90
A2	194	1924296	85.4	33		G4	25
C2	225	2232464	86	33.2		G5	45
G7	214	2115492	87.1	33.5		G6	99
G10	433	4291448	88.6	33.9		G7	48
B6	149	1476666	86.1	33.2		G8	175
F5	109	1083372	80.8	31.6		G9	60
A10	328	3249650	86.4	33.3		H1	187
E12	263	2605440	85.1	32.9		H2	87
A1	243	2407444	85.1	33		H3	145
C5	248	2460320	85.5	33.1		H4	100
B1	330	3267598	85.3	33		H5	143
[truncated: 20 more columns]
