# Supplementary material for: Accurate Phylogenetic Relationships Among Mycobacterium bovis Strains Circulating in France Based on Whole Genome Sequencing and Single Nucleotide Polymorphism Analysis
Source: Front Microbiol. 2019 May 3;10:955. doi: 10.3389/fmicb.2019.00955 (PMC6509552; doi:10.3389/fmicb.2019.00955)
Supplement: TABLE S4 — Virulence genes information. [file Table_4.XLSX]

## Sheet: import_genes (002)
Mb…	Accronyme	Name	Length	Start	End	GI	Rv…	Type	Functional class	Function #
Mb0131	treS	TREHALOSE SYNTHASE TRES	1807	152515	154320	GI:31791305	rv0126	CDS	lipid transport and metabolism	1
Mb0158c	ptbB	PHOSPHOTYROSINE PROTEIN PHOSPHATASE PTPB	832	181345	182175	GI:31791331	rv0153c	CDS	Other Virulence Factors (impact host cell)	11
Mb0172	fadD5	PROBABLE FATTY-ACID-CoA LIGASE FADD5	1666	195185	196849	GI:31791344	rv0166	CDS	Cell wall proteins Mammalian cell entry proteins. Possible lipids ABC-transporters. (mce1)	4
Mb0173	yrbE1A	CONSERVED HYPOTHETICAL INTEGRAL MEMBRANE PROTEIN YRBE1A	799	197053	197850	GI:31791345	rv0167	CDS	mce1	4
Mb0174	yrbE1B	CONSERVED HYPOTHETICAL INTEGRAL MEMBRANE PROTEIN YRBE1B	871	197852	198721	GI:31791346	rv0168	CDS	mce1	4
Mb0175	mce1A	MCE-FAMILY PROTEIN MCE1A	1366	198726	200090	GI:31791347	rv0169	CDS	mce1	4
Mb0176	mce1B	MCE-FAMILY PROTEIN MCE1B	1042	200087	201127	GI:31791348	rv0170	CDS	mce1	4
Mb0177	mce1C	MCE-FAMILY PROTEIN MCE1C	1549	201124	202671	GI:31791349	rv0171	CDS	mce1	4
Mb0178	mce1D	MCE-FAMILY PROTEIN MCE1D	1594	202668	204260	GI:31791350	rv0172	CDS	mce1	4
Mb0179	lprK	POSSIBLE MCE-FAMILY LIPOPROTEIN LPRK	1174	204257	205429	GI:31791351	rv0173	CDS	mce1	4
Mb0180	mce1F	MCE-FAMILY PROTEIN MCE1F	1549	205423	206970	GI:31791352	rv0174	CDS	mce1	4
Mb0188c	sigG	PROBABLE ALTERNATIVE RNA POLYMERASE SIGMA FACTOR SIGG	1114	213220	214332	GI:31791360	rv0182c	CDS	Sigma factors	10
Mb0204c	none	PROBABLE ZINC METALLOPROTEASE	1993	234712	236703	GI:31791376	rv0198c	CDS	Metalloproteases	6
Mb0205	none	PROBABLE CONSERVED MEMBRANE PROTEIN	661	236746	237405	GI:31791377	rv0199	CDS	Others proteins with unknown function	12
Mb0210c	none	PROBABLE CONSERVED TRANSMEMBRANE PROTEIN	1285	242172	243455	GI:31791382	rv0204c	CDS	The PE/PPE families, proteins are involved in the survival and replication of MTBC	7
Mb0217	pckA	Phosphoenolpyruvate carboxykinase	1822	251978	253798	GI:31791389	rv0211	CDS	Others Virulence Factors	11
Mb0257c	hsp	HEAT SHOCK PROTEIN HSP	481	300498	300977	GI:31791429	rv0251c	CDS	Proteins Inhibiting Antimicrobial Effectors of the Macrophage	11
Mb0356	none	POSSIBLE TRANSCRIPTIONAL REGULATORY PROTEIN	655	419322	419975	GI:31791526	rv0348	CDS	Other transcriptional regulators	10
Mb0361	hspR	PROBABLE HEAT SHOCK PROTEIN TRANSCRIPTIONAL REGULATOR HSPR	382	424668	425048	GI:31791531	rv0353	CDS	Other transcriptional regulators	10
Mb0418c	pknG	Probable serine/threonine-protein kinase pknG	2254	496081	498333	GI:31791588	rv0410c	CDS	Protein Kinases	10
Mb0440	sodC	Superoxide dismutase [Cu-Zn] precursor	724	520619	521341	GI:31791610	rv0432	CDS	Oxidative and nitrosative stresses	11
Mb0458c	mmpL4	PROBABLE CONSERVED TRANSMEMBRANE TRANSPORT PROTEIN MMPL4	2905	539607	542510	GI:31791628	rv0450c	CDS	Others proteins with unknown function	12
Mb0476	icl	Isocitrate lyase	1288	558546	559832	GI:31791646	rv0467	CDS	Others genes related in lipid synthesis	1
Mb0479c	pcaA	MYCOLIC ACID SYNTHASE PCAA	865	561867	562730	GI:31791649	rv0470c	CDS	Mycolic acid synthesis	1
Mb0485	hbhA	Heparin-binding hemagglutinin	601	566816	567415	GI:31791655	rv0475	CDS	HBHA Heparin binding hemaglutinin protein (Adhesine)	3
Mb0495	none	Uncharacterized protein Mb0495	1318	574947	576263	GI:31791665	rv0485	CDS	Sigma factors	10
Mb0500	senX3	Sensor-like histidine kinase senX3	1234	580370	581602	GI:31791670	rv0490	CDS	Two component system (TCS)	10
Mb0501	regX3	Sensory transduction protein regX3	685	581960	582643	GI:31791671	rv0491	CDS	Two component system (TCS)	10
Mb0588c	none	Nicotinate phosphoribosyltransferase	1393	667093	668484	GI:31791755	rv0573c	CDS	The PE/PPE families, proteins are involved in the survival and replication of MTBC	7
Mb0601	none	Uncharacterized HTH-type transcriptional regulator Mb0601	724	685653	686375	GI:31791768	rv0586	CDS	Cell wall proteins Mammalian cell entry proteins. Possible lipids ABC-transporters. (mce2)	4
Mb0610	mce2F	MCE-FAMILY PROTEIN MCE2F	1552	694482	696032	GI:31791776	rv0594	CDS	Cell wall proteins Mammalian cell entry proteins. Possible lipids ABC-transporters. (mce2)	4
Mb0661c	mmaA4	METHOXY MYCOLIC ACID SYNTHASE 4 MMAA4	907	737534	738439	GI:31791826	rv0642c	CDS	Mycolic acid synthesis	1
Mb0756	sigL	PROBABLE ALTERNATIVE RNA POLYMERASE SIGMA FACTOR SIGL	535	829365	829898	GI:31791921	rv0735	CDS	Sigma factors	10
Mb0780	phoP	POSSIBLE TWO COMPONENT SYSTEM RESPONSE TRANSCRIPTIONAL POSITIVE REGULATOR PHOP	745	853798	854541	GI:31791945	rv0757	CDS	Gene Expression Regulators	10
Mb0781	phoR	Sensor protein	1459	854586	856043	GI:31791946	rv0758	CDS	Gene Expression Regulators	10
Mb0843	phoT	Phosphate import ATP-binding protein pstB 1	778	913556	914332	GI:31792008	rv0820	CDS	Cell wall proteins	3
Mb0844c	phoY2	Phosphate transport system protein phoU homolog 2	643	914388	915029	GI:31792009	rv0821c	CDS	Other transcriptional regulators	10
Mb0923	ompA	Uncharacterized protein Mb0923	982	1003277	1004257	GI:31792087	rv0899	CDS	Cell wall proteins	3
Mb0953	pstA1	PROBABLE PHOSPHATE-TRANSPORT INTEGRAL MEMBRANE ABC TRANSPORTER PSTA1	916	1037464	1038378	GI:31792117	rv0930	CDS	Cell wall proteins	3
Mb0954c	pknDb	TRANSMEMBRANE SERINE/THREONINE-PROTEIN KINASE D PKNDb [SECOND PART](PROTEIN KINASE D)	1111	1038385	1039494	GI:31792118	rv0931c	CDS	Protein Kinases	10
Mb0959	pstS1	PERIPLASMIC PHOSPHATE-BINDING LIPOPROTEIN PSTS1	1126	1042582	1043706	GI:31792123	rv0934	CDS	Lipoproteins	5
Mb0994	ctpV	PROBABLE METAL CATION TRANSPORTER P-TYPE ATPASE CTPV	2314	1079182	1081494	GI:31792158	rv0969	CDS	Metal exporters	6
Mb1007	mprA	Response regulator mprA	694	1097267	1097959	GI:31792171	rv0981	CDS	Two component system (TCS)	10
Mb1008	mprB	Signal transduction histidine-protein kinase/phosphatase mprB	1516	1097959	1099473	GI:31792172	rv0982	CDS	Two component system (TCS)	10
Mb1009	none	PROBABLE SERINE PROTEASE	1396	1099517	1100911	GI:31792173	rv0983	CDS	Serine proteases	9
Mb1017c	none	Putative uncharacterized protein Mb1017c	658	1107894	1108550	GI:31792181	rv0990c	CDS	Other Virulence Factors	11
Mb1129c	none	Putative uncharacterized protein Mb1129c	988	1228968	1229954	GI:31792292	rv1099c	CDS	The PE/PPE families, proteins are involved in the survival and replication of MTBC	7
Mb1253	sigE	ALTERNATIVE RNA POLYMERASE SIGMA FACTOR SIGE	775	1365655	1366428	GI:31792414	rv1221	CDS	Sigma factors	10
Mb1267	lpqY	MalE	1408	1378768	1380174	GI:31792428	rv1235	CDS	Lipoproteins	5
Mb1321c	none	Uncharacterized protein Mb1321c	1567	1441531	1443096	GI:31792482	rv1290c	CDS	Other proteins with unknown function	12
Mb1380	fadD33	Long-chain-fatty-acid--[acyl-carrier-protein] ligase mbtM	1567	1507316	1508881	GI:31792541	rv1345	CDS	Other genes related in lipid synthesis	1
Mb1383	none	Uncharacterized ABC transporter ATP-binding protein Mb1383	2581	1511082	1513661	GI:31792544	rv1348	CDS	Metal importers	6
Mb1384	none	Uncharacterized ABC transporter ATP-binding protein Mb1384	1741	1513658	1515397	GI:31792545	rv1349	CDS	Metal importers	6
Mb1445c	none	AMINOGLYCOSIDES/TETRACYCLINE-TRANSPORT INTEGRAL MEMBRANE PROTEIN	1558	1582517	1584073	GI:31792604	rv1410c	CDS	Lipoproteins	5
Mb1446c	lprG	Lipoprotein lprG precursor	712	1584079	1584789	GI:31792605	rv1411c	CDS	Lipoproteins	5
Mb1542c	none	Putative uncharacterized protein Mb1542c	1150	1690741	1691889	GI:31792701	rv1503c/rv1504c	CDS	Others proteins with unknown function	12
Mb1543c	none	Putative uncharacterized protein Mb1543c	667	1692026	1692691	GI:31792702	rv1505c	CDS	Others proteins with unknown function	12
Mb1554c	pks5	Probable polyketide synthase pks5	6328	1706096	1712422	GI:31792713	rv1527c	CDS	Synthesis of complex lipids	1
Mb1566	lspA	Lipoprotein signal peptidase	610	1726257	1726865	GI:31792725	rv1539	CDS	Secretion system	8
Mb1679c	PE_PGRS30	PE-PGRS FAMILY PROTEIN	3058	1847712	1850768	GI:31792838	rv1651c	CDS	Phagosome arresting	11
Mb1688	pks10	Possible chalcone synthase pks10	1063	1859546	1860607	GI:31792847	rv1660	CDS	Synthesis of complex lipids	1
Mb1689	pks7	Probable polyketide synthase pks7	6382	1860690	1867070	GI:31792848	rv1661	CDS	Synthesis of complex lipids	1
Mb1772	pknE	Serine/threonine-protein kinase pknE	1702	1954402	1956102	GI:31792931	rv1743	CDS	Inhibition of apoptosis	11
Mb1784c	plcD	Phospholipase C 4 precursor	1546	1972246	1973790	GI:31792943	rv1755c	CDS	Others genes related in lipid synthesis	1
Mb1815	PPE25	PPE FAMILY PROTEIN	1096	2015759	2016853	GI:31792975	rv1787	CDS	The PE/PPE families, proteins are involved in the survival and replication of MTBC	7
Mb1816	PE18	PE FAMILY PROTEIN	301	2016932	2017231	GI:31792976	rv1788	CDS	The PE/PPE families, proteins are involved in the survival and replication of MTBC	7
Mb1817	PPE26	PPE FAMILY PROTEIN	1183	2017245	2018426	GI:31792977	rv1789	CDS	The PE/PPE families, proteins are involved in the survival and replication of MTBC	7
Mb1818	PPE27	PPE FAMILY PROTEIN	1054	2018880	2019932	GI:31792978	rv1790	CDS	The PE/PPE families, proteins are involved in the survival and replication of MTBC	7
Mb1819	PE19	PE FAMILY PROTEIN	301	2020359	2020658	GI:31792979	rv1791	CDS	The PE/PPE families, proteins are involved in the survival and replication of MTBC	7
Mb1823	none	CONSERVED HYPOTHETICAL MEMBRANE PROTEIN	1513	2022695	2024206	GI:31792983	rv1795	CDS	Secretion system	8
Mb1841	mgtC	POSSIBLE Mg2+ TRANSPORT P-TYPE ATPASE C MGTC	706	2043898	2044602	GI:31793000	rv1811	CDS	Metal importers	6
Mb1849c	PE_PGRS33	PE-PGRS FAMILY PROTEIN	1507	2051633	2053138	GI:31793008	rv1818c	CDS	The PE/PPE families	7
Mb1852	secA2	Protein translocase subunit secA 2	2428	2056921	2059347	GI:31793011	rv1821	CDS	Secretion system	8
Mb1888	modA	Molybdate-binding protein precursor	787	2095193	2095978	GI:31793047	rv1857	CDS	Lipoproteins Molybdenum ABC transporter	4
Mb1924	none	Putative uncharacterized protein Mb1924	409	2129976	2130383	GI:31793083	rv1891	CDS	Others proteins with unknown function	12
Mb1943c	katG	Peroxidase/catalase	2224	2144169	2146391	GI:31793101	rv1908c	CDS	Oxidative and nitrosative stresses	11
Mb1950	aceA	PROBABLE ISOCITRATE LYASE aceA	2302	2150743	2153043	GI:31793108	rv1915/rv1916	CDS	Others genes related in lipid synthesis	1
Mb1966c	none	Rv1931c protein	781	2174095	2174874	GI:31793123	rv1931c	CDS	Others genes related in lipid synthesis	1
Mb1967	tpx	Probable thiol peroxidase	499	2175007	2175504	GI:31793124	rv1932	CDS	Oxidative and nitrosative stresses	11
Mb1971	none	POSSIBLE MONOOXYGENASE	1111	2179019	2180128	GI:31793128	rv1936	CDS	Oxidative and nitrosative stresses	11
Mb1972	none	POSSIBLE OXYGENASE	2521	2180131	2182650	GI:31793129	rv1937	CDS	Oxidative and nitrosative stresses	11
Mb1973	ephB	PROBABLE EPOXIDE HYDROLASE EPHB	1072	2182662	2183732	GI:31793130	rv1938	CDS	Oxidative and nitrosative stresses	11
Mb1974	none	PROBABLE OXIDOREDUCTASE	736	2183729	2184463	GI:31793131	rv1939	CDS	Oxidative and nitrosative stresses	11
Mb1975	ribA1	Probable Riboflavin biosynthesis protein ribA1	1063	2184240	2185301	GI:31793132	rv1940	CDS	Oxidative and nitrosative stresses	11
Mb1976	none	PROBABLE SHORT-CHAIN TYPE DEHYDROGENASE/REDUCTASE	772	2185298	2186068	GI:31793133	rv1941	CDS	Oxidative and nitrosative stresses	11
Mb1999	yrbE3A	CONSERVED HYPOTHETICAL INTEGRAL MEMBRANE PROTEIN YRBE3A	406	2199335	2199739	GI:31793156	rv1964	CDS	Cell wall proteins Mammalian cell entry proteins. Possible lipids ABC-transporters. (mce3)	4
Mb2001c	none	Uncharacterized transporter Mb2001c	1447	2200635	2202080	GI:31793158	rv1979c	CDS	Other Virulence Factors RD2	11
Mb2002c	mpt64	Immunogenic protein MPB64 precursor	688	2202259	2202945	GI:31793159	rv1980c	CDS	Other Virulence Factors RD2	11
Mb2002c	mpt64	Immunogenic protein MPB64 precursor	688	2202259	2202945	GI:31793159	rv1980c	CDS	Other Virulence Factors RD2	11
Mb2003c	nrdF1	RIBONUCLEOSIDE-DIPHOSPHATE REDUCTASE (BETA CHAIN) NRDF1	970	2203136	2204104	GI:31793160	rv1981c	CDS	Other Virulence Factors RD2	11
Mb2003c	nrdF1	RIBONUCLEOSIDE-DIPHOSPHATE REDUCTASE (BETA CHAIN) NRDF1	970	2203136	2204104	GI:31793160	rv1981c	CDS	Other Virulence Factors RD2	11
Mb2004c	none	UPF0110 protein Mb2004c	421	2204329	2204748	GI:31793161	rv1982c	CDS	Other Virulence Factors RD2 toxin-antitoxin	11
Mb2052c	none	Histidine kinase response regulator	1723	2256701	2258422	GI:31793209	rv2027c	CDS	Two component system (TCS)	10
Mb2057c	hspX	14 kDa antigen	436	2262411	2262845	GI:31793214	rv2031c	CDS	Proteins Inhibiting Antimicrobial Effectors of the Macrophage Dormancy-associated protein	11
Mb2058	none	Putative uncharacterized protein Mb2058	997	2263042	2264037	GI:31793215	rv2032	CDS	Other Virulence Factors	11
Mb2074c	pks12	Probable polyketide synthase pks12	12457	2278444	2290899	GI:31793231	rv2048c	CDS	Synthesis of complex lipids	1
Mb2095	sigC	Probable RNA polymerase sigma-C factor	559	2310857	2311414	GI:31793252	rv2069	CDS	Sigma factors	10
Mb2124c	none	Uncharacterized protein Mb2124c	1360	2337162	2338520	GI:31793280	rv2097c	CDS	Metalloproteases	6
Mb2139c	none	Uncharacterized AAA family ATPase Mb2139c	1831	2354886	2356715	GI:31793295	rv2115c	CDS	Proteasomeassociated proteins	9
Mb2160c	uppP	Undecaprenyl-diphosphatase	832	2376406	2377236	GI:31793316	rv2136c	CDS	Others proteins with unknown function	12
Mb2248c	none	Uncharacterized protein Mb2248c precursor	1564	2474608	2476170	GI:31793404	rv2224c	CDS	Cell wall proteins	3
Mb2258	ptpA	Probable low molecular weight protein-tyrosine- phosphatase	493	2486294	2486785	GI:31793414	rv2234	CDS	Phagosome arresting	11
Mb2270	kasB	3-oxoacyl-[acyl-carrier-protein] synthase 2	1318	2498544	2499860	GI:31793426	rv2246	CDS	Lipids and Fatty Acid Metabolism	1
Mb2404c	mbtB	Phenyloxazoline synthase mbtB	4246	2639664	2643908	GI:31793560	rv2383c	CDS	Metals-Transporter Proteins	6
Mb2418	PE_PGRS41	PE-PGRS FAMILY PROTEIN	1084	2660871	2661953	GI:31793574	rv2396	CDS	Two component system (TCS)	10
Mb2454	ahpC	Alkyl hydroperoxide reductase C peptide	589	2694356	2694943	GI:31793608	rv2428	CDS	Oxidative and nitrosative stresses	11
Mb2472c	ndkA	Nucleoside diphosphate kinase	412	2713477	2713887	GI:31793626	rv2445c	CDS	Oxidative and nitrosative stresses	11
Mb2479c	none	Putative uncharacterized protein Mb2479c	148	2721011	2721157	GI:31793633	rv2452c	CDS	The PE/PPE families	7
Mb2722	sigA	RNA polymerase sigma factor rpoD	1588	2974471	2976057	GI:31793875	rv2703	CDS	Sigma factors	10
Mb2730	ideR	Iron-dependent repressor ideR	694	2980201	2980893	GI:31793883	rv2711	CDS	Metal importers	6
Mb2766c	none	POSSIBLE TRANSCRIPTIONAL REGULATORY PROTEIN	340	3014767	3015105	GI:31793919	rv2745c	CDS	ATP-dependent proteases	9
Mb2894c	none	PROBABLE CONSERVED TRANSMEMBRANE PROTEIN	1216	3137064	3138278	GI:31794046	rv2869c	CDS	Metalloproteases	9
Mb2955	fadD26	FATTY-ACID-CoA LIGASE FADD26	1753	3200270	3202021	GI:31794107	rv2930	CDS	Synthesis of complex lipids	1
Mb2963	drrC	PROBABLE DAUNORUBICIN-DIM-TRANSPORT INTEGRAL MEMBRANE PROTEIN ABC TRANSPORTER DRRC	832	3230645	3231475	GI:31794115	rv2938	CDS	Synthesis of complex lipids	1
Mb2966	fadD28	Putative fatty-acid--CoA ligase fadD28	1744	3239908	3241650	GI:31794118	rv2941	CDS	Synthesis of complex lipids	1
Mb2967	mmpL7	Putative membrane protein mmpL7	2764	3241643	3244405	GI:31794119	rv2942	CDS	Others proteins with unknown function	12
Mb2970c	lppX	Putative lipoprotein lppX precursor	703	3247197	3247898	GI:31794122	rv2945c	CDS	Lipoproteins	5
Mb2971c	pks1	PROBABLE POLYKETIDE SYNTHASE PKS1	6340	3248190	3254528	GI:31794123	rv2946c/rv2947c	CDS	Synthesis of complex lipids PDIM	1
Mb3043c	PPE46	PPE FAMILY PROTEIN	1315	3333554	3334867	GI:31794195	rv3018c	CDS	The PE/PPE families, proteins are involved in the survival and replication of MTBC	7
Mb3109c	virS	VIRULENCE-REGULATING TRANSCRIPTIONAL REGULATOR VIRS	1024	3403951	3404973	GI:31794261	rv3082c	CDS	Other transcriptional regulators	10
Mb3110	none	PROBABLE MONOOXYGENASE	1489	3405051	3406538	GI:31794262	rv3083	CDS	Mycolic acid synthesis	1
Mb3111	lipR	PROBABLE ACETYL-HYDROLASE/ESTERASE LIPR	928	3406544	3407470	GI:31794263	rv3084	CDS	Mycolic acid synthesis	1
Mb3112	none	PROBABLE SHORT-CHAIN TYPE DEHYDROGENASE/REDUCTASE	832	3407467	3408297	GI:31794264	rv3085	CDS	Mycolic acid synthesis	1
Mb3113	adhD	PROBABLE ZINC-TYPE ALCOHOL DEHYDROGENASE ADHD	1108	3408328	3409434	GI:31794265	rv3086	CDS	Mycolic acid synthesis	1
Mb3114	none	Putative uncharacterized protein Mb3114	1420	3409472	3410890	GI:31794266	rv3087	CDS	Mycolic acid synthesis	1
Mb3115	none	UPF0089 protein Mb3115	1426	3410887	3412311	GI:31794267	rv3088	CDS	Mycolic acid synthesis	1
Mb3116	fadD13	PROBABLE CHAIN-FATTY-ACID-CoA LIGASE FADD13	1513	3412308	3413819	GI:31794268	rv3089	CDS	Mycolic acid synthesis	1
Mb3156c	devS	TWO COMPONENT SENSOR HISTIDINE KINASE DEVS	1738	3451301	3453037	GI:31794308	rv3132c	CDS	Two component system (TCS)	10
Mb3157c	devR	Putative response regulator	655	3453034	3453687	GI:31794309	rv3133c	CDS	Two component system (TCS)	10
Mb3175	nuoG	NADH-quinone oxidoreductase subunit G	2422	3471855	3474275	GI:31794327	rv3151	CDS	Inhibition of apoptosis	11
Mb3250c	sigH	RNA polymerase sigma-E factor	652	3553500	3554150	GI:31794402	rv3223c	CDS	Sigma factors	10
Mb3264c	none	PROBABLE CONSERVED INTEGRAL MEMBRANE TRANSPORT PROTEIN	1159	3566559	3567716	GI:31794416	rv3236c	CDS	Cell wall proteins	3
Mb3298	ctpC	Probable cation-transporting P-type ATPase C	2158	3605114	3607270	GI:31794450	rv3270	CDS	Metal exporters	6
Mb3314c	sigF	PROBABLE RNA POLYMERASE SIGMA FACTOR SIGF	787	3622694	3623479	GI:31794466	rv3286c	CDS	Sigma factors	10
Mb3402	PE_PGRS51	PE-PGRS FAMILY PROTEIN	1882	3732094	3733974	GI:31794550	rv3367	CDS	The PE/PPE families, proteins are involved in the survival and replication of MTBC	7
Mb3438c	none	Uncharacterized protein Mb3438c precursor	706	3776508	3777212	GI:31794585	rv3404c	CDS	Others proteins with unknown function	12
Mb3443c	choD	PROBABLE CHOLESTEROL OXIDASE CHOD	1738	3779619	3781355	GI:31794590	rv3409c	CDS	Catabolism of cholesterol	2
Mb3448c	sigD	Probable RNA polymerase sigma-D factor	640	3785666	3786304	GI:31794595	rv3414c	CDS	Sigma factors	10
Mb3450	whiB3	TRANSCRIPTIONAL REGULATORY PROTEIN WHIB-LIKE WHIB3	310	3787520	3787828	GI:31794597	rv3416	CDS	Other transcriptional regulators	10
Mb3524c	mce4F	MCE-FAMILY PROTEIN MCE4F	1696	3857298	3858992	GI:31794670	rv3494c	CDS	Cell wall proteins mce4 Cholesterol transporter	4
Mb3525c	lprN	POSSIBLE MCE-FAMILY LIPOPROTEIN LPRN	1156	3859003	3860157	GI:31794671	rv3495c	CDS	Cell wall proteins mce4 Cholesterol transporter	4
Mb3526c	mce4D	MCE-FAMILY PROTEIN MCE4D	1357	3860154	3861509	GI:31794672	rv3496c	CDS	Cell wall proteins mce4 Cholesterol transporter	4
Mb3527c	mce4C	MCE-FAMILY PROTEIN MCE4C	1075	3861506	3862579	GI:31794673	rv3497c	CDS	Cell wall proteins mce4 Cholesterol transporter	4
Mb3528c	mce4B	MCE-FAMILY PROTEIN MCE4B	1054	3862569	3863621	GI:31794674	rv3498c	CDS	Cell wall proteins mce4 Cholesterol transporter	4
Mb3529c	mce4A	MCE-FAMILY PROTEIN MCE4A	1204	3863621	3864823	GI:31794675	rv3499c	CDS	Cell wall proteins mce4 Cholesterol transporter	4
Mb3530c	yrbE4B	CONSERVED HYPOTHETICAL INTEGRAL MEMBRANE PROTEIN YRBE4B	844	3864843	3865685	GI:31794676	rv3500c	CDS	Cell wall proteins mce4 Cholesterol transporter	4
Mb3531c	yrbE4A	CONSERVED HYPOTHETICAL INTEGRAL MEMBRANE PROTEIN YRBE4A	766	3865720	3866484	GI:31794677	rv3501c	CDS	Cell wall proteins mce4 Cholesterol transporter	4
Mb3570c	ltp2	Putative uncharacterized protein ltp2	1162	3922714	3923874	GI:31794716	rv3540c	CDS	Catabolism of cholesterol	2
Mb3571c	none	Putative uncharacterized protein Mb3571c	391	3923874	3924263	GI:31794717	rv3541c	CDS	Catabolism of cholesterol	2
Mb3572c	none	Putative uncharacterized protein Mb3572c	937	3924260	3925195	GI:31794718	rv3542c	CDS	Catabolism of cholesterol	2
Mb3573c	fadE29	PROBABLE ACYL-COA DEHYDROGENASE FADE29	1165	3925192	3926355	GI:31794719	rv3543c	CDS	Catabolism of cholesterol	2
Mb3574c	fadE28	PROBABLE ACYL-COA DEHYDROGENASE FADE28	1021	3926340	3927359	GI:31794720	rv3544c	CDS	Catabolism of cholesterol	2
Mb3575c	cyp125	Putative cytochrome P450 125	1303	3927359	3928660	GI:31794721	rv3545c	CDS	Catabolism of cholesterol	2
Mb3599c	bphC	PUTATIVE BIPHENYL-2,3-DIOL 1,2-DIOXYGENASE BPHC	904	3952512	3953414	GI:31794745	rv3568c	CDS	Catabolism of cholesterol	2
Mb3644c	none	Putative uncharacterized protein Mb3644c	556	3997272	3997826	GI:31794790	rv3614c	CDS	Secretion system	8
Mb3645c	none	Uncharacterized protein Mb3645c	313	3997942	3998253	GI:31794791	rv3615c	CDS	Secretion system	8
Mb3678c	none	Putative uncharacterized protein Mb3678c	256	4032007	4032261	GI:31794824	rv3654c	CDS	Inhibition of apoptosis	11
Mb3679c	none	Putative uncharacterized protein Mb3679c	301	4032347	4032646	GI:31794825	rv3655c	CDS	Inhibition of apoptosis	11
Mb3687c	dppD	PROBABLE DIPEPTIDE-TRANSPORT ATP-BINDING PROTEIN ABC TRANSPORTER DPPD	1648	4039379	4041025	GI:31794833	rv3663c	CDS	Cell wall proteins	3
Mb3688c	dppC	PROBABLE DIPEPTIDE-TRANSPORT INTEGRAL MEMBRANE PROTEIN ABC TRANSPORTER DPPC	802	4041022	4041822	GI:31794834	rv3664c	CDS	Cell wall proteins	3
Mb3689c	dppB	PROBABLE DIPEPTIDE-TRANSPORT INTEGRAL MEMBRANE PROTEIN ABC TRANSPORTER DPPB	928	4041878	4042804	GI:31794835	rv3665c	CDS	Cell wall proteins	3
Mb3690c	dppA	PROBABLE PERIPLASMIC DIPEPTIDE-BINDING LIPOPROTEIN DPPA	1627	4042806	4044431	GI:31794836	rv3666c	CDS	Cell wall proteins	3
Mb3695c	none	PUTATIVE MEMBRANE-ASSOCIATED SERINE PROTEASE	1195	4049669	4050862	GI:31794841	rv3671c	CDS	Serine proteases	9
Mb3707	ponA2	Putative uncharacterized protein	2434	4059263	4061695	GI:31794853	rv3682	CDS	Oxidative and nitrosative stresses	11
Mb3789	lpqH	Lipoprotein lpqH precursor	481	4145341	4145820	GI:31794933	rv3763	CDS	Lipoproteins	5
Mb3834c	fbpA	Antigen 85-A precursor	1018	4201915	4202931	GI:31794978	rv3804c	CDS	Cell wall proteins Fibronectin binding protein, mycolyltransferese	3
Mb3840	pirG	Exported repetitive protein precursor	856	4210012	4210866	GI:31794984	rv3810	CDS	Cell Envelope Proteins	3
Mb3853c	mmpL8	Membrane transport protein mmpL8	3271	4224533	4227802	GI:31794997	rv3823c	CDS	Synthesis of complex lipids mmpL8	1
Mb3879	none	Putative uncharacterized protein Mb3879	400	4259772	4260170	GI:31795023	rv3849	CDS	Secretion system	8
Mb3895	none	Putative uncharacterized protein Mb3895	313	4277886	4278197	GI:31795039	rv3865	CDS	Secretion system	8
Mb3897	none	Putative uncharacterized protein Mb3897	553	4279090	4279641	GI:31795041	rv3867	CDS	Secretion system	8
Mb3898	none	Putative uncharacterized protein Mb3898	1723	4279634	4281355	GI:31795042	rv3868	CDS	Secretion system RD1	8
Mb3899	none	POSSIBLE CONSERVED MEMBRANE PROTEIN	1444	4281359	4282801	GI:31795043	rv3869	CDS	Secretion system RD1	8
Mb3900	none	POSSIBLE CONSERVED MEMBRANE PROTEIN	2245	4282801	4285044	GI:31795044	rv3870	CDS	Secretion system RD1	8
Mb3901	none	Putative uncharacterized protein Mb3901	1777	4285147	4286922	GI:31795045	rv3871	CDS	Secretion system RD1	8
Mb3902	PE35	PE FAMILY-LIKE PROTEIN	298	4287065	4287361	GI:31795046	rv3872	CDS	Secretion system RD1	8
Mb3903	PPE68	PPE FAMILY PROTEIN	1108	4287395	4288501	GI:31795047	rv3873	CDS	Secretion system RD1	8
Mb3904	esxB	ESAT-6-like protein esxB	304	4288594	4288896	GI:31795048	rv3874	CDS	Secretion system RD1	8
Mb3905	esxA	6 kDa early secretory antigenic target	289	4288929	4289216	GI:31795049	rv3875	CDS	Secretion system RD1	8
Mb3907	none	PROBABLE CONSERVED TRANSMEMBRANE PROTEIN	1537	4291327	4292862	GI:31795051	rv3877	CDS	Secretion system RD1	8
Mb3913c	none	POSSIBLE SECRETED PROTEASE	1342	4299782	4301122	GI:31795057	rv3883c	CDS	Proteases	9

## Sheet: function families code
				Functional class
			1	lipid transport and metabolism	1	lipid transport and metabolism
			2	Lipids and Fatty Acid Metabolism	1
			3	Mycolic acid synthesis	1
			4	Others genes related in lipid synthesis	1
			5	Synthesis of complex lipids	1
			6	Synthesis of complex lipids mmpL8	1
			7	Synthesis of complex lipids PDIM	1
			8	Catabolism of cholesterol	2	Catabolism of cholesterol
			9	Cell wall proteins mce4 Cholesterol transporter	2
			10	Cell Envelope Proteins	3	Cell wall proteins
			11	Cell wall proteins	3
			12	Cell wall proteins Fibronectin binding protein, mycolyltransferese	3
			13	HBHA Heparin binding hemaglutinin protein (Adhesine)	3
			14	Cell wall proteins Mammalian cell entry proteins. Possible lipids ABC-transporters. (mce1,2,3,4)	4	mce families
			15	Lipoproteins	5	Lipoproteins
			16	Lipoproteins Molybdenum ABC transporter	5
			17	Metal exporters	6	Metals-Transporter Proteins
			18	Metal importers	6
			19	Metalloproteases	6
			20	Metals-Transporter Proteins	6
			21	The PE/PPE families, proteins are involved in the survival and replication of MTBC	7	PE/PPE families
			22	Secretion system	8	Secretion system
			23	Secretion system RD1	8
			25	ATP-dependent proteases	9	Proteases
			26	Proteases	9
			27	Proteasomeassociated proteins	9
			28	Serine proteases	9
			29	Gene Expression Regulators	10	genes and metabolism regulation
			30	Other transcriptional regulators	10
			31	Protein Kinases	10
			32	Sigma factors	10
			33	Two component system (TCS)	10
			34	Inhibition of apoptosis	11	Defense mechanisms
			35	Other Virulence Factors	11
			36	Other Virulence Factors (impact host cell)	11
			37	Other Virulence Factors RD2	11
			38	Other Virulence Factors RD2 toxin-antitoxin	11
			39	Phagosome arresting	11
			40	Proteins Inhibiting Antimicrobial Effectors of the Macrophage	11
			41	Proteins Inhibiting Antimicrobial Effectors of the Macrophage Dormancy-associated protein	11
			42	Others proteins with unknown function	12	Other unknown function
