# Supplementary material for: Accurate Phylogenetic Relationships Among Mycobacterium bovis Strains Circulating in France Based on Whole Genome Sequencing and Single Nucleotide Polymorphism Analysis
Source: Front Microbiol. 2019 May 3;10:955. doi: 10.3389/fmicb.2019.00955 (PMC6509552; doi:10.3389/fmicb.2019.00955)
Supplement: TABLE S5 — Single nucleotide polymorphism on virulence gene Metadata. [file Table_5.XLSX]

## Sheet: All snp
Gene	Start	End	PosSNPgene	PosSNPgenome	Syn/Non	Strains Nb	Strain
Mb0131	152515	154320	1023	153537	syn	1	A11
Mb0131	152515	154320	1059	153573	syn	1	G2
Mb0131	152515	154320	1086	153600	syn	1	E10
Mb0131	152515	154320	1180	153694	non	1	B2
Mb0131	152515	154320	1587	154101	syn	1	B2
Mb0131	152515	154320	1780	154294	non	18	A1;A2;A4;B12;B4;B9;C8;E10;F2;F4;F6;G12;G4;G5;G6;G7;G9;H4
Mb0131	152515	154320	513	153027	non	1	A7
Mb0158c	181345	182175	393	181737	non	1	A10
Mb0158c	181345	182175	528	181872	syn	3	A8;F12;F7
Mb0172	195185	196849	1422	196606	syn	1	F10
Mb0172	195185	196849	482	195666	non	1	A5
Mb0172	195185	196849	536	195720	non	1	G8
Mb0172	195185	196849	838	196022	syn	1	G11
Mb0172	195185	196849	972	196156	syn	2	C9;E9
Mb0173	197053	197850	81	197133	syn	1	B2
Mb0174	197852	198721	611	198462	non	1	E12
Mb0176	200087	201127	355	200441	non	2	C7;D8
Mb0176	200087	201127	666	200752	syn	1	A12
Mb0177	201124	202671	1280	202403	non	1	H5
Mb0177	201124	202671	38	201161	non	1	C2
Mb0178	202668	204260	191	202858	non	1	G5
Mb0179	204257	205429	1134	205390	syn	2	C7;D8
Mb0179	204257	205429	158	204414	non	1	C10
Mb0180	205423	206970	1456	206878	syn	1	F10
Mb0188c	213220	214332	225	213444	syn	1	C5
Mb0188c	213220	214332	515	213734	non	1	E10
Mb0188c	213220	214332	814	214033	non	1	C2
Mb0204c	234712	236703	107	234818	non	1	C2
Mb0204c	234712	236703	1245	235956	non	1	F3
Mb0204c	234712	236703	1336	236047	non	1	G12
Mb0204c	234712	236703	1576	236287	non	1	B5
Mb0204c	234712	236703	1679	236390	non	1	E2
Mb0205	236746	237405	593	237338	non	2	A1;A4
Mb0210c	242172	243455	1204	243375	syn	11	B12;B3;B4;C5;C6;D10;D2;D3;D5;E12;E2
Mb0210c	242172	243455	1263	243434	syn	1	F10
Mb0210c	242172	243455	882	243053	syn	1	B12
Mb0217	251978	253798	1459	253436	non	1	A7
Mb0217	251978	253798	1638	253615	syn	1	E6
Mb0217	251978	253798	660	252637	syn	1	A3
Mb0257c	300498	300977	168	300665	syn	1	D1
Mb0418c	496081	498333	1211	497291	non	1	G9
Mb0418c	496081	498333	1917	497997	syn	3	C9;D6;E9
Mb0418c	496081	498333	2191	498271	non	2	A1;A4
Mb0418c	496081	498333	559	496639	non	1	E3
Mb0440	520619	521341	207	520825	syn	81	A1;A10;A11;A12;A2;A3;A4;A5;A6;A7;A8;A9;B1;B10;B12;B2;B3;B4;B5;B6;B9;C1;C10;C12;C2;C3;C4;C5;C6;C7;C8;C9;D1;D10;D11;D2;D3;D4;D5;D6;D7;D8;D9;E1;E10;E11;E12;E2;E3;E4;E5;E6;E7;E8;E9;F1;F10;F11;F12;F2;F3;F5;F7;F8;F9;G1;G11;G12;G2;G3;G4;G5;G6;G7;G8;G9;H1;H2;H3;H4;H5
Mb0440	520619	521341	457	521075	non	1	E8
Mb0458c	539607	542510	1965	541571	syn	83	A1;A10;A11;A12;A2;A3;A4;A5;A6;A7;A8;A9;B1;B10;B12;B2;B3;B4;B5;B6;B9;C1;C10;C11;C12;C2;C3;C4;C5;C6;C7;C8;C9;D1;D10;D11;D2;D3;D4;D5;D6;D7;D8;D9;E1;E10;E11;E12;E2;E3;E4;E5;E6;E7;E8;E9;F1;F10;F11;F12;F2;F3;F5;F6;F7;F8;F9;G1;G11;G12;G2;G3;G4;G5;G6;G7;G8;G9;H1;H2;H3;H4;H5
Mb0458c	539607	542510	2353	541959	non	20	A10;A12;A3;A6;A8;B1;B10;B6;C7;D4;D8;E3;E4;F11;F12;F7;G3;G6;G7;H5
Mb0458c	539607	542510	670	540276	non	1	G1
Mb0477	559914	560774	342	560255	non	1	C6
Mb0495	574947	576263	783	575729	syn	2	C5;C6
Mb0495	574947	576263	921	575867	syn	2	D3;E12
Mb0495	574947	576263	947	575893	non	1	E10
Mb0501	581960	582643	95	582054	non	1	D6
Mb0588c	667093	668484	1004	668096	non	1	A3
Mb0588c	667093	668484	850	667942	non	1	A10
Mb0601	685653	686375	111	685763	syn	1	B5
Mb0601	685653	686375	249	685901	syn	1	D9
Mb0601	685653	686375	73	685725	non	1	C6
Mb0610	694482	696032	119	694600	non	2	D4;G3
Mb0610	694482	696032	463	694944	non	1	A6
Mb0610	694482	696032	523	695004	non	2	C5;C6
Mb0756	829365	829898	321	829685	syn	29	A11;A2;A5;B9;C10;C12;D1;D9;E1;E10;E11;E7;E8;F1;F10;F2;F3;F5;F8;F9;G12;G2;G4;G5;G8;G9;H1;H2;H4
Mb0756	829365	829898	427	829791	non	1	C11
Mb0780	853798	854541	129	853926	syn	1	E4
Mb0780	853798	854541	141	853938	syn	1	G7
Mb0780	853798	854541	246	854043	syn	1	F6
Mb0780	853798	854541	451	854248	syn	1	D1
Mb0781	854586	856043	1364	855949	non	1	B2
Mb0781	854586	856043	1431	856016	syn	1	A9
Mb0843	913556	914332	242	913797	non	1	B2
Mb0843	913556	914332	683	914238	non	1	D1
Mb0923	1003277	1004257	313	1003589	non	1	G12
Mb0923	1003277	1004257	394	1003670	non	1	D4
Mb0923	1003277	1004257	550	1003826	non	1	A12
Mb0923	1003277	1004257	620	1003896	non	1	F11
Mb0953	1037464	1038378	365	1037828	non	2	A1;A4
Mb0953	1037464	1038378	712	1038175	non	1	E7
Mb0955c	1039505	1040380	183	1039687	syn	2	A1;A4
Mb0955c	1039505	1040380	34	1039538	non	1	G1
Mb0955c	1039505	1040380	399	1039903	syn	2	C7;D8
Mb0955c	1039505	1040380	409	1039913	non	1	E4
Mb0959	1042582	1043706	1053	1043634	syn	1	D1
Mb0959	1042582	1043706	197	1042778	non	1	E3
Mb0959	1042582	1043706	205	1042786	non	1	F10
Mb0959	1042582	1043706	241	1042822	non	1	A11
Mb0959	1042582	1043706	639	1043220	syn	1	D1
Mb0959	1042582	1043706	699	1043280	syn	1	B4
Mb0994	1079182	1081494	1092	1080273	syn	1	F4
Mb0994	1079182	1081494	1217	1080398	non	1	C7
Mb0994	1079182	1081494	372	1079553	syn	1	B2
Mb1007	1097267	1097959	195	1097461	syn	1	E5
Mb1007	1097267	1097959	436	1097702	non	6	C3;C4;E5;G1;G11;H3
Mb1008	1097959	1099473	1502	1099460	non	2	C7;D8
Mb1008	1097959	1099473	888	1098846	syn	6	C3;C4;E5;G1;G11;H3
Mb1017c	1107894	1108550	501	1108394	syn	3	D9;F5;G4
Mb1129c	1228968	1229954	722	1229689	non	1	D6
Mb1253	1365655	1366428	549	1366203	syn	38	A11;A2;A5;A7;B5;B9;C10;C12;C2;C3;C4;D1;D9;E1;E10;E11;E5;E7;E8;F1;F10;F2;F3;F5;F8;F9;G1;G11;G12;G2;G4;G5;G8;G9;H1;H2;H3;H4
Mb1267	1378768	1380174	1321	1380088	non	1	E8
Mb1321c	1441531	1443096	1251	1442781	syn	2	C7;D8
Mb1321c	1441531	1443096	1425	1442955	non	1	G6
Mb1321c	1441531	1443096	569	1442099	non	1	D7
Mb1321c	1441531	1443096	7	1441537	non	1	E8
Mb1321c	1441531	1443096	896	1442426	non	17	A12;A6;A8;B1;B10;B6;C7;D4;D8;E3;E4;F11;F12;F7;G3;G7;H5
Mb1321c	1441531	1443096	998	1442528	non	2	A10;G6
Mb1380	1507316	1508881	1497	1508812	syn	1	F8
Mb1380	1507316	1508881	442	1507757	non	1	E11
Mb1380	1507316	1508881	681	1507996	syn	1	C1
Mb1380	1507316	1508881	901	1508216	non	1	A1
Mb1383	1511082	1513661	2276	1513357	non	1	D11
Mb1383	1511082	1513661	2294	1513375	non	1	G9
Mb1383	1511082	1513661	23	1511104	non	1	F3
Mb1383	1511082	1513661	2376	1513457	syn	1	F6
Mb1384	1513658	1515397	1251	1514908	syn	2	A1;A4
Mb1384	1513658	1515397	1669	1515326	non	1	G1
Mb1384	1513658	1515397	416	1514073	non	1	G8
Mb1445c	1582517	1584073	1003	1583519	non	2	B3;D2
Mb1445c	1582517	1584073	1543	1584059	non	3	A6;B6;G7
Mb1445c	1582517	1584073	640	1583156	syn	1	D12
Mb1446c	1584079	1584789	110	1584188	non	1	A3
Mb1446c	1584079	1584789	373	1584451	non	1	B2
Mb1542c	1690741	1691889	1093	1691833	non	1	C5
Mb1542c	1690741	1691889	219	1690959	syn	1	A9
Mb1542c	1690741	1691889	573	1691313	syn	17	A12;A6;A8;B1;B10;B6;C7;D4;D8;E3;E4;F11;F12;F7;G3;G7;H5
Mb1542c	1690741	1691889	68	1690808	non	1	A7
Mb1554c	1706096	1712422	1584	1707679	syn	1	E9
Mb1554c	1706096	1712422	2355	1708450	syn	1	F10
Mb1554c	1706096	1712422	335	1706430	non	2	D4;G3
Mb1554c	1706096	1712422	4465	1710560	non	1	A3
Mb1554c	1706096	1712422	460	1706555	non	1	G10
Mb1554c	1706096	1712422	5410	1711505	non	1	D1
Mb1554c	1706096	1712422	6234	1712329	non	1	H5
Mb1554c	1706096	1712422	6258	1712353	syn	1	H2
Mb1554c	1706096	1712422	909	1707004	syn	2	C9;E9
Mb1566	1726257	1726865	39	1726295	syn	1	G3
Mb1679c	1847712	1850768	1056	1848767	syn	12	A12;B12;C2;C4;D6;E3;E4;E9;F1;F7;G7;H2
Mb1679c	1847712	1850768	1183	1848894	non	9	A11;A2;B10;B9;C4;C8;F4;G4;G5
Mb1679c	1847712	1850768	1188	1848899	syn	2	B9;C4
Mb1679c	1847712	1850768	1192	1848903	non	3	A11;C4;C8
Mb1679c	1847712	1850768	1201	1848912	non	4	B9;C4;C8;G4
Mb1679c	1847712	1850768	1408	1849119	non	1	A3
Mb1679c	1847712	1850768	1879	1849590	non	1	A3
Mb1679c	1847712	1850768	2081	1849792	non	10	A4;A9;B2;C1;C12;D11;E12;F1;F8;H2
Mb1679c	1847712	1850768	2271	1849982	syn	2	B5;C2
Mb1679c	1847712	1850768	2512	1850223	non	3	A4;B4;F4
Mb1679c	1847712	1850768	2518	1850229	non	7	A9;D9;E3;E7;F1;F11;H2
Mb1679c	1847712	1850768	2731	1850442	non	24	A1;A12;A2;A3;A4;B1;B10;C12;C4;D3;D8;D9;E1;E4;E7;E8;F10;F11;F12;F3;F4;G7;G9;H3
Mb1679c	1847712	1850768	292	1848003	syn	1	D3
Mb1679c	1847712	1850768	912	1848623	syn	1	D11
Mb1688	1859546	1860607	1033	1860578	non	1	G1
Mb1688	1859546	1860607	283	1859828	non	1	G8
Mb1688	1859546	1860607	685	1860230	non	1	D7
Mb1688	1859546	1860607	737	1860282	non	3	A5;C10;H2
Mb1689	1860690	1867070	2385	1863074	syn	1	F9
Mb1689	1860690	1867070	2784	1863473	syn	1	C1
Mb1689	1860690	1867070	330	1861019	syn	2	F8;G8
Mb1689	1860690	1867070	3309	1863998	syn	1	D7
Mb1689	1860690	1867070	3513	1864202	syn	1	H5
Mb1689	1860690	1867070	3515	1864204	non	1	H5
Mb1689	1860690	1867070	3517	1864206	non	1	H5
Mb1689	1860690	1867070	4248	1864937	syn	59	A1;A10;A11;A12;A2;A3;A4;A6;A7;B1;B12;B3;B4;B5;B7;B9;C12;C2;C5;C6;C7;C9;D1;D10;D11;D12;D3;D5;D6;D7;D9;E1;E10;E11;E12;E2;E5;E7;E8;E9;F10;F11;F2;F3;F5;F6;F7;F8;G1;G10;G11;G12;G2;G4;G6;G8;H1;H3;H5
Mb1689	1860690	1867070	4251	1864940	non	59	A1;A10;A11;A12;A2;A3;A4;A6;A7;A9;B1;B12;B3;B4;B5;B7;B9;C12;C2;C5;C6;C7;C9;D1;D10;D11;D12;D3;D5;D6;D7;D9;E1;E10;E11;E2;E5;E7;E8;E9;F10;F11;F12;F2;F3;F5;F6;F7;F8;G10;G11;G12;G2;G4;G6;G8;H1;H3;H5
Mb1689	1860690	1867070	4260	1864949	syn	37	A10;A11;A12;A2;A3;A6;A7;A9;B12;B2;B3;B5;B7;B9;C5;C7;D10;D5;D7;D9;E11;E2;E5;E7;E8;E9;F10;F12;F2;F3;F5;F6;F7;G10;G11;G2;G8
Mb1689	1860690	1867070	4262	1864951	non	39	A1;A10;A11;A12;A2;A6;A7;A9;B12;B2;B3;B5;B7;B9;C5;C7;D1;D10;D5;D7;D9;E10;E11;E2;E5;E7;E8;E9;F10;F12;F2;F3;F5;F6;F7;G10;G11;G2;G8
Mb1689	1860690	1867070	4265	1864954	non	35	A1;A10;A11;A2;A6;A7;A9;B12;B2;B3;B5;B7;B9;C5;C7;D1;D10;D5;D7;D9;E10;E5;E7;E9;F10;F12;F2;F3;F5;F6;F7;G10;G11;G2;G8
Mb1689	1860690	1867070	4269	1864958	syn	28	A2;A6;A7;A9;B12;B2;B3;B5;B9;C5;C7;D10;D12;D9;E10;E5;E7;E9;F10;F3;F5;F6;F7;F9;G10;G11;G2;G9
Mb1689	1860690	1867070	4270	1864959	syn	28	A2;A6;A7;A9;B12;B2;B3;B5;B9;C5;C7;D10;D12;D9;E10;E5;E7;E9;F10;F3;F5;F6;F7;F9;G10;G11;G2;G9
Mb1689	1860690	1867070	4275	1864964	syn	29	A2;A6;A7;A9;B12;B2;B3;B5;C5;C9;D10;D12;D9;E10;E5;E7;E9;F10;F2;F3;F5;F6;F7;F9;G10;G11;G2;G6;G9
Mb1689	1860690	1867070	4277	1864966	non	29	A2;A6;A7;A9;B12;B2;B3;B5;C5;C7;C9;D10;D12;D9;E10;E5;E7;E9;F10;F2;F3;F5;F6;F9;G10;G11;G2;G6;G9
Mb1689	1860690	1867070	4281	1864970	non	31	A12;A2;A6;A7;A9;B12;B2;B3;B5;C5;C9;D10;D12;D8;D9;E10;E5;E6;E7;E9;F10;F2;F3;F5;F6;F9;G10;G11;G2;G6;G9
Mb1689	1860690	1867070	4516	1865205	non	9	C1;C3;D1;D2;E11;F9;G2;G8;H1
Mb1689	1860690	1867070	4518	1865207	syn	6	D2;E11;F9;G2;G8;H1
Mb1689	1860690	1867070	4539	1865228	syn	22	A1;B12;B3;C1;C12;C3;D1;D2;D3;E11;E2;E8;F1;F7;F9;G11;G2;G3;G6;G8;H1;H3
Mb1689	1860690	1867070	4542	1865231	syn	19	A1;B3;C1;C3;D1;D2;E11;E2;E8;F1;F7;F9;G11;G2;G3;G6;G8;H1;H3
Mb1689	1860690	1867070	4548	1865237	syn	18	A1;B3;C1;C12;C3;D1;D2;E11;E2;E8;F7;G11;G2;G3;G6;G8;H1;H3
Mb1689	1860690	1867070	4848	1865537	syn	1	F7
Mb1689	1860690	1867070	5058	1865747	syn	1	F10
Mb1689	1860690	1867070	5109	1865798	syn	1	E6
Mb1689	1860690	1867070	5250	1865939	syn	1	A12
Mb1772	1954402	1956102	1070	1955471	non	15	A12;A6;B1;B10;B6;D4;D8;E3;E4;F11;F12;F7;G3;G7;H5
Mb1772	1954402	1956102	120	1954521	syn	1	C2
Mb1772	1954402	1956102	1546	1955947	non	1	C8
Mb1772	1954402	1956102	167	1954568	non	87	A1;A10;A11;A12;A2;A3;A4;A5;A6;A7;A8;A9;B1;B10;B12;B2;B3;B4;B5;B6;B7;B9;C1;C10;C11;C12;C2;C3;C4;C5;C6;C7;C8;C9;D1;D10;D11;D12;D2;D3;D4;D5;D6;D7;D8;D9;E1;E10;E11;E12;E2;E3;E4;E5;E6;E7;E8;E9;F1;F10;F11;F12;F2;F3;F4;F5;F6;F7;F8;F9;G1;G10;G11;G12;G2;G3;G4;G5;G6;G7;G8;G9;H1;H2;H3;H4;H5
Mb1772	1954402	1956102	548	1954949	non	2	C9;E9
Mb1772	1954402	1956102	636	1955037	syn	1	A7
Mb1772	1954402	1956102	927	1955328	non	1	F6
Mb1772	1954402	1956102	957	1955358	syn	1	F6
Mb1784c	1972246	1973790	747	1972992	non	1	G3
Mb1815	2015759	2016853	548	2016306	non	2	B4;D10
Mb1815	2015759	2016853	551	2016309	non	2	B4;D10
Mb1815	2015759	2016853	596	2016354	non	1	D10
Mb1815	2015759	2016853	600	2016358	syn	2	B4;D10
Mb1815	2015759	2016853	613	2016371	non	2	B4;D10
Mb1815	2015759	2016853	708	2016466	non	1	C6
Mb1817	2017245	2018426	373	2017617	non	2	D6;G9
Mb1817	2017245	2018426	391	2017635	non	8	A5;B4;C6;D10;D5;E1;E9;G7
Mb1817	2017245	2018426	442	2017686	non	59	A1;A10;A11;A2;A4;A5;A8;B12;B2;B3;B4;B5;B7;C1;C11;C12;C3;C4;C6;C7;C8;C9;D1;D10;D11;D12;D2;D3;D4;D6;D7;D8;E11;E2;E4;E5;E7;E8;F1;F12;F2;F4;F5;F6;F7;F8;G10;G2;G3;G4;G5;G6;G8;G9;H1;H2;H3;H4;H5
Mb1817	2017245	2018426	820	2018064	non	38	A11;A2;A5;A7;B5;B9;C10;C12;C2;C3;C4;D1;D9;E1;E10;E11;E5;E7;E8;F1;F10;F2;F3;F5;F8;F9;G1;G11;G12;G2;G4;G5;G8;G9;H1;H2;H3;H4
Mb1818	2018880	2019932	1012	2019891	non	23	A1;A4;A9;B12;B2;B3;B4;C1;C5;C6;C8;C9;D10;D11;D2;D3;D5;D6;D7;E12;E2;E6;E9
Mb1818	2018880	2019932	551	2019430	non	3	A6;B6;G7
Mb1818	2018880	2019932	555	2019434	syn	3	A6;B6;G7
Mb1818	2018880	2019932	568	2019447	non	2	B4;D10
Mb1818	2018880	2019932	924	2019803	syn	1	G8
Mb1819	2020359	2020658	123	2020481	syn	87	A1;A10;A11;A12;A2;A3;A4;A5;A6;A7;A8;A9;B1;B10;B12;B2;B3;B4;B5;B6;B7;B9;C1;C10;C11;C12;C2;C3;C4;C5;C6;C7;C8;C9;D1;D10;D11;D12;D2;D3;D4;D5;D6;D7;D8;D9;E1;E10;E11;E12;E2;E3;E4;E5;E6;E7;E8;E9;F1;F10;F11;F12;F2;F3;F4;F5;F6;F7;F8;F9;G1;G10;G11;G12;G2;G3;G4;G5;G6;G7;G8;G9;H1;H2;H3;H4;H5
Mb1823	2022695	2024206	1188	2023882	syn	1	E10
Mb1823	2022695	2024206	38	2022732	non	2	D3;E12
Mb1823	2022695	2024206	541	2023235	non	1	D11
Mb1823	2022695	2024206	766	2023460	non	87	A1;A10;A11;A12;A2;A3;A4;A5;A6;A7;A8;A9;B1;B10;B12;B2;B3;B4;B5;B6;B7;B9;C1;C10;C11;C12;C2;C3;C4;C5;C6;C7;C8;C9;D1;D10;D11;D12;D2;D3;D4;D5;D6;D7;D8;D9;E1;E10;E11;E12;E2;E3;E4;E5;E6;E7;E8;E9;F1;F10;F11;F12;F2;F3;F4;F5;F6;F7;F8;F9;G1;G10;G11;G12;G2;G3;G4;G5;G6;G7;G8;G9;H1;H2;H3;H4;H5
Mb1823	2022695	2024206	777	2023471	syn	1	C11
Mb1841	2043898	2044602	412	2044309	non	1	G12
Mb1849c	2051633	2053138	1027	2052659	non	1	F9
Mb1849c	2051633	2053138	1144	2052776	non	57	A11;A4;A5;A6;A8;B10;B2;B3;B4;B5;B9;C1;C10;C12;C2;C3;C4;C5;C6;C7;C8;D1;D11;D12;D4;D5;D7;E10;E11;E12;E2;E5;E6;E8;E9;F1;F10;F12;F2;F3;F4;F5;F6;F7;G1;G10;G11;G12;G4;G5;G6;G7;G8;H1;H2;H3;H5
Mb1849c	2051633	2053138	1267	2052899	non	2	A10;C2
Mb1849c	2051633	2053138	1348	2052980	non	5	C7;D11;E12;F2;G1
Mb1849c	2051633	2053138	1395	2053027	syn	3	D8;G7;H1
Mb1849c	2051633	2053138	1428	2053060	syn	11	A12;B2;C5;C7;C9;E12;E7;F1;F3;F6;H3
Mb1849c	2051633	2053138	211	2051843	non	3	F12;F3;G1
Mb1849c	2051633	2053138	382	2052014	non	14	A4;A6;A9;B4;C2;D12;D3;D4;D5;D9;E7;F3;F5;F6
Mb1849c	2051633	2053138	406	2052038	non	64	A1;A10;A11;A12;A5;A7;A9;B10;B2;B3;B4;B5;B7;B9;C1;C10;C11;C12;C3;C4;C5;C6;C8;D1;D10;D11;D12;D2;D3;D5;D6;D7;D9;E11;E12;E2;E3;E4;E5;E6;E8;F1;F10;F2;F3;F4;F5;F7;F8;G10;G11;G12;G2;G3;G4;G5;G6;G8;G9;H1;H2;H3;H4;H5
Mb1849c	2051633	2053138	496	2052128	non	4	B2;C1;D1;E2
Mb1849c	2051633	2053138	502	2052134	non	1	D4
Mb1849c	2051633	2053138	511	2052143	non	3	A8;E4;G8
Mb1849c	2051633	2053138	640	2052272	non	20	B12;B5;C1;C7;C9;D1;D3;D5;D6;D7;E12;E2;E8;F1;F2;F3;F6;F7;G11;H1
Mb1849c	2051633	2053138	661	2052293	non	59	A10;A11;A2;A3;A5;B2;B3;B5;B6;B7;B9;C1;C12;C3;C4;C5;C6;C7;C8;D1;D10;D11;D12;D2;D4;D5;D6;D7;D8;E1;E10;E11;E12;E2;E4;E5;E6;E8;F1;F2;F4;F7;F9;G1;G10;G11;G12;G2;G3;G4;G5;G6;G8;G9;H1;H2;H3;H4;H5
Mb1849c	2051633	2053138	806	2052438	non	3	B7;D2;E2
Mb1849c	2051633	2053138	810	2052442	syn	87	A1;A10;A11;A12;A2;A3;A4;A5;A6;A7;A8;A9;B1;B10;B12;B2;B3;B4;B5;B6;B7;B9;C1;C10;C11;C12;C2;C3;C4;C5;C6;C7;C8;C9;D1;D10;D11;D12;D2;D3;D4;D5;D6;D7;D8;D9;E1;E10;E11;E12;E2;E3;E4;E5;E6;E7;E8;E9;F1;F10;F11;F12;F2;F3;F4;F5;F6;F7;F8;F9;G1;G10;G11;G12;G2;G3;G4;G5;G6;G7;G8;G9;H1;H2;H3;H4;H5
Mb1849c	2051633	2053138	991	2052623	non	2	E1;E7
Mb1852	2056921	2059347	982	2057902	non	1	F9
Mb1888	2095193	2095978	316	2095508	non	1	C3
Mb1888	2095193	2095978	36	2095228	syn	1	G1
Mb1888	2095193	2095978	554	2095746	non	1	D11
Mb1888	2095193	2095978	755	2095947	non	1	F3
Mb1888	2095193	2095978	88	2095280	non	1	F3
Mb1943c	2144169	2146391	1096	2145264	non	5	A12;A8;E4;F12;F7
Mb1943c	2144169	2146391	1616	2145784	non	1	C6
Mb1943c	2144169	2146391	1640	2145808	non	1	A2
Mb1943c	2144169	2146391	700	2144868	non	1	G6
Mb1943c	2144169	2146391	921	2145089	syn	1	D6
Mb1943c	2144169	2146391	956	2145124	non	1	B10
Mb1950	2150743	2153043	1010	2151752	non	1	F6
Mb1950	2150743	2153043	169	2150911	non	1	E6
Mb1950	2150743	2153043	2219	2152961	non	1	C9
Mb1950	2150743	2153043	672	2151414	syn	1	G7
Mb1966c	2174095	2174874	257	2174351	non	1	E6
Mb1966c	2174095	2174874	349	2174443	non	1	E8
Mb1967	2175007	2175504	421	2175427	non	6	C3;C4;E5;G1;G11;H3
Mb1971	2179019	2180128	462	2179480	non	1	E1
Mb1972	2180131	2182650	187	2180317	non	2	E11;G2
Mb1972	2180131	2182650	2350	2182480	non	1	A2
Mb1972	2180131	2182650	288	2180418	non	1	A10
Mb1972	2180131	2182650	425	2180555	non	1	C8
Mb1972	2180131	2182650	828	2180958	syn	3	C9;D6;E9
Mb1973	2182662	2183732	28	2182689	non	3	C9;D6;E9
Mb1973	2182662	2183732	323	2182984	non	5	A5;C10;F1;G9;H2
Mb1973	2182662	2183732	347	2183008	non	1	B1
Mb1974	2183729	2184463	104	2183832	non	2	B4;D10
Mb1974	2183729	2184463	482	2184210	non	1	F10
Mb1975	2184240	2185301	911	2185150	non	1	A7
Mb1976	2185298	2186068	448	2185745	non	1	C1
Mb1999	2199335	2199739	132	2199466	non	2	A1;A4
Mb1999	2199335	2199739	389	2199723	non	1	B10
Mb2001c	2200635	2202080	1397	2202031	non	1	D6
Mb2001c	2200635	2202080	299	2200933	non	1	F8
Mb2001c	2200635	2202080	434	2201068	non	3	D9;F5;G4
Mb2002c	2202259	2202945	324	2202582	syn	1	H5
Mb2002c	2202259	2202945	548	2202806	non	1	B9
Mb2004c	2204329	2204748	410	2204738	non	2	D4;G3
Mb2004c	2204329	2204748	411	2204739	syn	2	D4;G3
Mb2031c	2235533	2236858	1057	2236589	non	2	B3;D2
Mb2031c	2235533	2236858	210	2235742	syn	1	G3
Mb2031c	2235533	2236858	856	2236388	non	1	A3
Mb2052c	2256701	2258422	1410	2258110	syn	2	C7;D8
Mb2058	2263042	2264037	105	2263146	non	1	F6
Mb2058	2263042	2264037	852	2263893	syn	1	D7
Mb2074c	2278444	2290899	10190	2288633	non	1	G11
Mb2074c	2278444	2290899	10663	2289106	non	2	B2;E6
Mb2074c	2278444	2290899	10664	2289107	non	1	F11
Mb2074c	2278444	2290899	1088	2279531	non	1	A3
Mb2074c	2278444	2290899	11776	2290219	non	1	A9
Mb2074c	2278444	2290899	11923	2290366	non	1	G6
Mb2074c	2278444	2290899	11924	2290367	non	1	G6
Mb2074c	2278444	2290899	11925	2290368	syn	1	G6
Mb2074c	2278444	2290899	11926	2290369	non	1	G6
Mb2074c	2278444	2290899	11927	2290370	non	1	G6
Mb2074c	2278444	2290899	11928	2290371	non	1	G6
Mb2074c	2278444	2290899	11929	2290372	non	1	G6
Mb2074c	2278444	2290899	11942	2290385	non	1	G6
Mb2074c	2278444	2290899	11947	2290390	non	1	G6
Mb2074c	2278444	2290899	11950	2290393	non	1	G6
Mb2074c	2278444	2290899	11952	2290395	syn	1	G6
Mb2074c	2278444	2290899	11954	2290397	non	1	G6
Mb2074c	2278444	2290899	11955	2290398	syn	1	G6
Mb2074c	2278444	2290899	11968	2290411	non	1	G6
Mb2074c	2278444	2290899	11986	2290429	non	1	G6
Mb2074c	2278444	2290899	11988	2290431	non	1	G6
Mb2074c	2278444	2290899	12285	2290728	syn	1	C2
Mb2074c	2278444	2290899	1442	2279885	non	3	C3;G11;G9
Mb2074c	2278444	2290899	1911	2280354	non	3	B2;E6;G11
Mb2074c	2278444	2290899	1912	2280355	non	3	B2;E6;G11
Mb2074c	2278444	2290899	1914	2280357	syn	3	B2;E6;G11
Mb2074c	2278444	2290899	1915	2280358	non	3	B2;E6;G11
Mb2074c	2278444	2290899	1917	2280360	syn	3	B2;E6;G11
Mb2074c	2278444	2290899	1918	2280361	non	3	B2;E6;G11
Mb2074c	2278444	2290899	1926	2280369	syn	3	B2;E6;G11
Mb2074c	2278444	2290899	1927	2280370	non	3	B2;E6;G11
Mb2074c	2278444	2290899	1935	2280378	syn	3	B2;E6;G11
Mb2074c	2278444	2290899	1939	2280382	non	1	G11
Mb2074c	2278444	2290899	1942	2280385	non	1	G11
Mb2074c	2278444	2290899	1943	2280386	non	1	G11
Mb2074c	2278444	2290899	2718	2281161	syn	1	G3
Mb2074c	2278444	2290899	346	2278789	non	29	A11;A2;A5;B9;C10;C12;D1;D9;E1;E10;E11;E7;E8;F1;F10;F2;F3;F5;F8;F9;G12;G2;G4;G5;G8;G9;H1;H2;H4
Mb2074c	2278444	2290899	3663	2282106	syn	81	A1;A10;A11;A12;A2;A3;A4;A5;A6;A7;A8;A9;B1;B10;B12;B2;B3;B4;B5;B6;B9;C1;C10;C12;C2;C3;C4;C5;C6;C7;C8;C9;D1;D10;D11;D2;D3;D4;D5;D6;D7;D8;D9;E1;E10;E11;E12;E2;E3;E4;E5;E6;E7;E8;E9;F1;F10;F11;F12;F2;F3;F5;F7;F8;F9;G1;G11;G12;G2;G3;G4;G5;G6;G7;G8;G9;H1;H2;H3;H4;H5
Mb2074c	2278444	2290899	391	2278834	non	1	A3
Mb2074c	2278444	2290899	4312	2282755	non	1	C8
Mb2074c	2278444	2290899	461	2278904	non	1	E2
Mb2074c	2278444	2290899	481	2278924	non	1	E2
Mb2074c	2278444	2290899	485	2278928	non	1	E2
Mb2074c	2278444	2290899	5590	2284033	non	1	B5
Mb2074c	2278444	2290899	5591	2284034	non	1	B5
Mb2074c	2278444	2290899	5611	2284054	non	1	B5
Mb2074c	2278444	2290899	5614	2284057	non	1	B5
Mb2074c	2278444	2290899	5617	2284060	non	1	B5
Mb2074c	2278444	2290899	5620	2284063	non	1	B5
Mb2074c	2278444	2290899	5626	2284069	non	1	B5
Mb2074c	2278444	2290899	575	2279018	non	1	E2
Mb2074c	2278444	2290899	6442	2284885	non	29	A11;A2;A5;B9;C10;C12;D1;D9;E1;E10;E11;E7;E8;F1;F10;F2;F3;F5;F8;F9;G12;G2;G4;G5;G8;G9;H1;H2;H4
Mb2074c	2278444	2290899	6711	2285154	non	1	A3
Mb2074c	2278444	2290899	7178	2285621	non	1	A3
Mb2074c	2278444	2290899	737	2279180	non	2	B2;E6
Mb2074c	2278444	2290899	7532	2285975	non	3	C3;G11;G9
Mb2074c	2278444	2290899	8267	2286710	non	1	A7
Mb2074c	2278444	2290899	8851	2287294	non	4	A12;A8;F12;F7
Mb2074c	2278444	2290899	8852	2287295	non	1	B5
Mb2074c	2278444	2290899	9456	2287899	syn	1	G6
Mb2124c	2337162	2338520	1093	2338254	non	1	G7
Mb2124c	2337162	2338520	1268	2338429	non	4	B10;C7;D8;H5
Mb2139c	2354886	2356715	1104	2355989	syn	2	B5;C2
Mb2139c	2354886	2356715	1330	2356215	non	1	E6
Mb2139c	2354886	2356715	412	2355297	non	1	E6
Mb2139c	2354886	2356715	923	2355808	non	1	F6
Mb2160c	2376406	2377236	387	2376792	syn	1	B9
Mb2160c	2376406	2377236	592	2376997	non	1	F8
Mb2160c	2376406	2377236	621	2377026	non	87	A1;A10;A11;A12;A2;A3;A4;A5;A6;A7;A8;A9;B1;B10;B12;B2;B3;B4;B5;B6;B7;B9;C1;C10;C11;C12;C2;C3;C4;C5;C6;C7;C8;C9;D1;D10;D11;D12;D2;D3;D4;D5;D6;D7;D8;D9;E1;E10;E11;E12;E2;E3;E4;E5;E6;E7;E8;E9;F1;F10;F11;F12;F2;F3;F4;F5;F6;F7;F8;F9;G1;G10;G11;G12;G2;G3;G4;G5;G6;G7;G8;G9;H1;H2;H3;H4;H5
Mb2223c	2442807	2443898	131	2442937	non	1	D6
Mb2223c	2442807	2443898	813	2443619	syn	1	A7
Mb2248c	2474608	2476170	1306	2475913	non	1	C8
Mb2248c	2474608	2476170	384	2474991	syn	1	B6
Mb2248c	2474608	2476170	734	2475341	non	3	E7;G12;H4
Mb2404c	2639664	2643908	2496	2642159	syn	17	A12;A6;A8;B1;B10;B6;C7;D4;D8;E3;E4;F11;F12;F7;G3;G7;H5
Mb2404c	2639664	2643908	2749	2642412	non	1	A12
Mb2404c	2639664	2643908	489	2640152	syn	38	A11;A2;A5;A7;B5;B9;C10;C12;C2;C3;C4;D1;D9;E1;E10;E11;E5;E7;E8;F1;F10;F2;F3;F5;F8;F9;G1;G11;G12;G2;G4;G5;G8;G9;H1;H2;H3;H4
Mb2404c	2639664	2643908	808	2640471	non	3	A1;A4;C8
Mb2418	2660871	2661953	206	2661076	non	12	A6;B4;B6;B9;C2;C8;D8;E4;F11;F4;G5;G7
Mb2418	2660871	2661953	213	2661083	syn	56	A1;A10;A11;A2;A3;A4;A5;A6;A8;B1;B10;B2;B4;B5;B6;B7;B9;C1;C11;C12;C2;C4;C6;C7;C8;C9;D10;D12;D3;D4;D5;D9;E1;E10;E12;E2;E3;E4;F1;F10;F11;F12;F4;F5;F7;F8;F9;G1;G10;G2;G4;G7;G8;H1;H2;H5
Mb2418	2660871	2661953	234	2661104	non	39	A1;A11;A2;A5;A6;A9;B1;B10;B2;B4;B9;C11;C12;C2;C4;C6;C8;C9;D11;D3;D9;E1;E10;E11;E4;F10;F11;F12;F3;F4;F7;F9;G10;G11;G3;G5;G7;G9;H2
Mb2418	2660871	2661953	262	2661132	non	3	A9;C9;D11
Mb2418	2660871	2661953	351	2661221	syn	3	F1;F2;F3
Mb2418	2660871	2661953	373	2661243	non	2	E5;G6
Mb2418	2660871	2661953	380	2661250	non	2	A10;F3
Mb2418	2660871	2661953	392	2661262	non	6	A10;A12;B6;C7;D4;F7
Mb2418	2660871	2661953	455	2661325	non	13	A1;A11;A7;B5;C2;F1;F10;F3;F8;G1;G9;H2;H4
Mb2418	2660871	2661953	482	2661352	non	12	A1;A3;B2;B3;C1;D2;D7;E2;E6;G2;G8;H1
Mb2418	2660871	2661953	492	2661362	syn	2	B10;G4
Mb2418	2660871	2661953	538	2661408	non	15	A9;B3;B4;C5;C6;D10;D2;D3;D5;E1;E12;E2;G3;G6;H3
Mb2418	2660871	2661953	551	2661421	non	1	C3
Mb2418	2660871	2661953	598	2661468	non	4	B7;E6;F7;G7
Mb2418	2660871	2661953	636	2661506	syn	1	D12
Mb2418	2660871	2661953	717	2661587	syn	1	A5
Mb2418	2660871	2661953	860	2661730	non	8	A1;A4;A8;B10;B5;D8;E3;F2
Mb2418	2660871	2661953	971	2661841	non	2	A6;B4
Mb2454	2694356	2694943	110	2694465	non	1	H4
Mb2454	2694356	2694943	59	2694414	non	1	B9
Mb2722	2974471	2976057	1452	2975922	syn	1	B10
Mb2730	2980201	2980893	659	2980859	non	1	G11
Mb2894c	3137064	3138278	228	3137291	syn	1	A7
Mb2894c	3137064	3138278	257	3137320	non	1	B6
Mb2894c	3137064	3138278	787	3137850	non	2	A11;G5
Mb2955	3200270	3202021	1614	3201883	syn	1	F10
Mb2955	3200270	3202021	30	3200299	syn	1	F11
Mb2955	3200270	3202021	310	3200579	non	1	B6
Mb2966	3239908	3241650	110	3240017	non	1	A6
Mb2966	3239908	3241650	1155	3241062	syn	2	B3;E12
Mb2966	3239908	3241650	5	3239912	non	81	A1;A10;A11;A12;A2;A3;A4;A5;A6;A7;A8;A9;B1;B10;B12;B2;B3;B4;B5;B6;B9;C1;C10;C12;C2;C3;C4;C5;C6;C7;C8;C9;D1;D10;D11;D2;D3;D4;D5;D6;D7;D8;D9;E1;E10;E11;E12;E2;E3;E4;E5;E6;E7;E8;E9;F1;F10;F11;F12;F2;F3;F5;F7;F8;F9;G1;G11;G12;G2;G3;G4;G5;G6;G7;G8;G9;H1;H2;H3;H4;H5
Mb2966	3239908	3241650	883	3240790	non	1	A3
Mb2967	3241643	3244405	1021	3242663	non	1	C8
Mb2967	3241643	3244405	1171	3242813	non	1	C1
Mb2967	3241643	3244405	1497	3243139	syn	83	A1;A10;A11;A12;A2;A3;A4;A5;A6;A7;A8;A9;B1;B10;B12;B2;B3;B4;B5;B6;B9;C1;C10;C11;C12;C2;C3;C4;C5;C6;C7;C8;C9;D1;D10;D11;D2;D3;D4;D5;D6;D7;D8;D9;E1;E10;E11;E12;E2;E3;E4;E5;E6;E7;E8;E9;F1;F10;F11;F12;F2;F3;F5;F6;F7;F8;F9;G1;G11;G12;G2;G3;G4;G5;G6;G7;G8;G9;H1;H2;H3;H4;H5
Mb2967	3241643	3244405	1569	3243211	syn	4	B7;D12;F4;G10
Mb2967	3241643	3244405	2424	3244066	syn	1	F3
Mb2967	3241643	3244405	363	3242005	syn	1	D1
Mb2967	3241643	3244405	379	3242021	syn	7	B12;B3;B4;C6;D5;E12;E2
Mb2971c	3248190	3254528	2009	3250198	non	3	C9;D6;E9
Mb2971c	3248190	3254528	2563	3250752	non	1	F9
Mb2971c	3248190	3254528	2886	3251075	syn	1	G4
Mb2971c	3248190	3254528	3217	3251406	non	1	A7
Mb2971c	3248190	3254528	3808	3251997	non	1	A1
Mb2971c	3248190	3254528	4374	3252563	syn	1	E7
Mb2971c	3248190	3254528	4479	3252668	non	2	D3;E12
Mb2971c	3248190	3254528	5800	3253989	non	1	D7
Mb2971c	3248190	3254528	5839	3254028	non	1	F3
Mb3043c	3333554	3334867	310	3333863	non	2	D3;D6
Mb3043c	3333554	3334867	333	3333886	non	5	B5;C7;D8;E1;F3
Mb3043c	3333554	3334867	337	3333890	non	3	A10;D3;D6
Mb3043c	3333554	3334867	343	3333896	non	3	A10;D3;D6
Mb3043c	3333554	3334867	351	3333904	non	3	A10;D3;D6
Mb3043c	3333554	3334867	355	3333908	non	3	A10;D3;D6
Mb3043c	3333554	3334867	357	3333910	syn	3	A10;D3;D6
Mb3043c	3333554	3334867	360	3333913	non	3	A10;D3;D6
Mb3043c	3333554	3334867	361	3333914	non	2	A10;D6
Mb3043c	3333554	3334867	367	3333920	non	3	A10;D3;D6
Mb3043c	3333554	3334867	376	3333929	non	3	A10;D3;D6
Mb3043c	3333554	3334867	382	3333935	non	2	A10;D3
Mb3043c	3333554	3334867	388	3333941	non	2	A10;D3
Mb3043c	3333554	3334867	409	3333962	non	2	A10;D3
Mb3043c	3333554	3334867	413	3333966	non	2	A10;D3
Mb3043c	3333554	3334867	420	3333973	non	2	A10;D3
Mb3043c	3333554	3334867	421	3333974	non	2	A10;D3
Mb3043c	3333554	3334867	426	3333979	syn	2	A10;D3
Mb3043c	3333554	3334867	428	3333981	non	2	A10;D3
Mb3043c	3333554	3334867	430	3333983	non	2	A10;D3
Mb3043c	3333554	3334867	436	3333989	non	2	A10;D3
Mb3043c	3333554	3334867	438	3333991	non	2	A10;D3
Mb3043c	3333554	3334867	443	3333996	non	2	A10;D3
Mb3043c	3333554	3334867	444	3333997	syn	2	A10;D3
Mb3043c	3333554	3334867	596	3334149	non	1	A7
Mb3109c	3403951	3404973	179	3404129	non	1	G11
Mb3109c	3403951	3404973	81	3404031	syn	1	B5
Mb3109c	3403951	3404973	827	3404777	non	1	B6
Mb3109c	3403951	3404973	988	3404938	non	3	A1;A4;C8
Mb3110	3405051	3406538	1463	3406513	non	1	A10
Mb3110	3405051	3406538	242	3405292	non	38	A11;A2;A5;A7;B5;B9;C10;C12;C2;C3;C4;D1;D9;E1;E10;E11;E5;E7;E8;F1;F10;F2;F3;F5;F8;F9;G1;G11;G12;G2;G4;G5;G8;G9;H1;H2;H3;H4
Mb3110	3405051	3406538	453	3405503	syn	1	F9
Mb3110	3405051	3406538	626	3405676	non	1	C11
Mb3110	3405051	3406538	723	3405773	syn	1	B1
Mb3110	3405051	3406538	815	3405865	non	8	A11;D1;E1;E10;F3;F8;G5;G8
Mb3112	3407467	3408297	689	3408155	non	1	A1
Mb3113	3408328	3409434	229	3408556	non	1	H4
Mb3114	3409472	3410890	1037	3410508	non	1	B1
Mb3114	3409472	3410890	1131	3410602	syn	1	A9
Mb3114	3409472	3410890	305	3409776	non	1	B10
Mb3114	3409472	3410890	472	3409943	non	83	A1;A10;A11;A12;A2;A3;A4;A5;A6;A7;A8;A9;B1;B10;B12;B2;B3;B4;B5;B6;B9;C1;C10;C11;C12;C2;C3;C4;C5;C6;C7;C8;C9;D1;D10;D11;D2;D3;D4;D5;D6;D7;D8;D9;E1;E10;E11;E12;E2;E3;E4;E5;E6;E7;E8;E9;F1;F10;F11;F12;F2;F3;F5;F6;F7;F8;F9;G1;G11;G12;G2;G3;G4;G5;G6;G7;G8;G9;H1;H2;H3;H4;H5
Mb3114	3409472	3410890	493	3409964	non	1	A4
Mb3115	3410887	3412311	467	3411353	non	3	A5;C10;H2
Mb3116	3412308	3413819	1134	3413441	syn	1	D11
Mb3116	3412308	3413819	1502	3413809	non	11	B12;B3;B4;C5;C6;D10;D2;D3;D5;E12;E2
Mb3116	3412308	3413819	808	3413115	non	1	G12
Mb3156c	3451301	3453037	1731	3453031	syn	1	E11
Mb3156c	3451301	3453037	767	3452067	non	1	C8
Mb3156c	3451301	3453037	782	3452082	non	1	A12
Mb3156c	3451301	3453037	956	3452256	non	1	E5
Mb3156c	3451301	3453037	995	3452295	non	1	A12
Mb3157c	3453034	3453687	11	3453044	non	3	D9;F5;G4
Mb3175	3471855	3474275	1044	3472898	syn	1	G6
Mb3175	3471855	3474275	1188	3473042	syn	1	C8
Mb3175	3471855	3474275	1869	3473723	syn	1	D11
Mb3175	3471855	3474275	2171	3474025	non	1	D9
Mb3175	3471855	3474275	633	3472487	syn	1	A7
Mb3250c	3553500	3554150	619	3554118	non	1	C2
Mb3264c	3566559	3567716	276	3566834	syn	6	A11;D1;E10;F8;G5;G8
Mb3264c	3566559	3567716	940	3567498	non	1	G12
Mb3298	3605114	3607270	1143	3606256	syn	1	E9
Mb3298	3605114	3607270	1385	3606498	non	3	A5;C10;H2
Mb3298	3605114	3607270	1519	3606632	non	2	B10;H5
Mb3298	3605114	3607270	152	3605265	non	1	A9
Mb3298	3605114	3607270	261	3605374	syn	1	G2
Mb3298	3605114	3607270	712	3605825	non	2	C9;E9
Mb3314c	3622694	3623479	163	3622856	non	1	E10
Mb3402	3732094	3733974	1247	3733340	non	1	G2
Mb3402	3732094	3733974	1265	3733358	non	3	C5;C8;E1
Mb3402	3732094	3733974	1310	3733403	non	1	B9
Mb3402	3732094	3733974	1380	3733473	syn	1	C4
Mb3402	3732094	3733974	1486	3733579	non	4	A2;C3;E8;G11
Mb3402	3732094	3733974	730	3732823	non	1	D7
Mb3402	3732094	3733974	820	3732913	non	1	H4
Mb3402	3732094	3733974	923	3733016	non	4	D10;E1;E9;F8
Mb3438c	3776508	3777212	295	3776802	non	1	A5
Mb3438c	3776508	3777212	498	3777005	syn	1	B1
Mb3438c	3776508	3777212	623	3777130	non	1	C8
Mb3443c	3779619	3781355	1497	3781115	syn	1	D2
Mb3443c	3779619	3781355	1521	3781139	syn	3	A8;F12;F7
Mb3443c	3779619	3781355	1657	3781275	non	1	E8
Mb3443c	3779619	3781355	215	3779833	non	1	B2
Mb3448c	3785666	3786304	322	3785987	non	2	E1;F3
Mb3448c	3785666	3786304	505	3786170	non	1	E1
Mb3524c	3857298	3858992	1267	3858564	non	1	E2
Mb3524c	3857298	3858992	466	3857763	non	1	E5
Mb3525c	3859003	3860157	16	3859018	non	17	A12;A6;A8;B1;B10;B6;C7;D4;D8;E3;E4;F11;F12;F7;G3;G7;H5
Mb3526c	3860154	3861509	1009	3861162	non	1	G6
Mb3527c	3861506	3862579	729	3862234	syn	1	F9
Mb3527c	3861506	3862579	939	3862444	syn	38	A11;A2;A5;A7;B5;B9;C10;C12;C2;C3;C4;D1;D9;E1;E10;E11;E5;E7;E8;F1;F10;F2;F3;F5;F8;F9;G1;G11;G12;G2;G4;G5;G8;G9;H1;H2;H3;H4
Mb3528c	3862569	3863621	790	3863358	non	1	B9
Mb3529c	3863621	3864823	934	3864554	non	1	E8
Mb3529c	3863621	3864823	952	3864572	non	1	A9
Mb3530c	3864843	3865685	228	3865070	non	1	H5
Mb3530c	3864843	3865685	552	3865394	syn	1	E5
Mb3570c	3922714	3923874	193	3922906	non	1	E1
Mb3570c	3922714	3923874	416	3923129	non	1	H4
Mb3570c	3922714	3923874	779	3923492	non	1	B1
Mb3570c	3922714	3923874	940	3923653	non	2	A1;A4
Mb3571c	3923874	3924263	258	3924131	syn	1	A11
Mb3572c	3924260	3925195	333	3924592	syn	3	A5;C10;H2
Mb3574c	3926340	3927359	170	3926509	non	3	C9;D6;E9
Mb3599c	3952512	3953414	374	3952885	non	87	A1;A10;A11;A12;A2;A3;A4;A5;A6;A7;A8;A9;B1;B10;B12;B2;B3;B4;B5;B6;B7;B9;C1;C10;C11;C12;C2;C3;C4;C5;C6;C7;C8;C9;D1;D10;D11;D12;D2;D3;D4;D5;D6;D7;D8;D9;E1;E10;E11;E12;E2;E3;E4;E5;E6;E7;E8;E9;F1;F10;F11;F12;F2;F3;F4;F5;F6;F7;F8;F9;G1;G10;G11;G12;G2;G3;G4;G5;G6;G7;G8;G9;H1;H2;H3;H4;H5
Mb3599c	3952512	3953414	77	3952588	non	1	E4
Mb3644c	3997272	3997826	451	3997722	non	1	A9
Mb3644c	3997272	3997826	531	3997802	syn	5	B3;B4;D10;D2;E2
Mb3645c	3997942	3998253	34	3997975	non	2	B3;D2
Mb3678c	4032007	4032261	51	4032057	syn	29	A11;A2;A5;B9;C10;C12;D1;D9;E1;E10;E11;E7;E8;F1;F10;F2;F3;F5;F8;F9;G12;G2;G4;G5;G8;G9;H1;H2;H4
Mb3687c	4039379	4041025	202	4039580	non	2	C2;E6
Mb3687c	4039379	4041025	586	4039964	non	1	B2
Mb3688c	4041022	4041822	502	4041523	non	15	A12;A6;A8;B1;B10;B6;D4;D8;E4;F11;F12;F7;G3;G7;H5
Mb3689c	4041878	4042804	113	4041990	non	1	F9
Mb3689c	4041878	4042804	283	4042160	non	1	F6
Mb3689c	4041878	4042804	667	4042544	non	4	B7;D12;F4;G10
Mb3689c	4041878	4042804	790	4042667	non	2	B4;D10
Mb3690c	4042806	4044431	275	4043080	non	38	A11;A2;A5;A7;B5;B9;C10;C12;C2;C3;C4;D1;D9;E1;E10;E11;E5;E7;E8;F1;F10;F2;F3;F5;F8;F9;G1;G11;G12;G2;G4;G5;G8;G9;H1;H2;H3;H4
Mb3690c	4042806	4044431	290	4043095	non	1	C3
Mb3695c	4049669	4050862	133	4049801	non	1	A1
Mb3707	4059263	4061695	1631	4060893	non	1	B2
Mb3707	4059263	4061695	2370	4061632	syn	1	A3
Mb3707	4059263	4061695	264	4059526	syn	11	B12;B3;B4;C5;C6;D10;D2;D3;D5;E12;E2
Mb3707	4059263	4061695	708	4059970	syn	2	B3;D2
Mb3789	4145341	4145820	128	4145468	non	1	A12
Mb3840	4210012	4210866	476	4210487	non	1	A10
Mb3853c	4224533	4227802	112	4224644	non	1	C3
Mb3853c	4224533	4227802	1338	4225870	syn	2	A10;G6
Mb3853c	4224533	4227802	1682	4226214	non	1	F8
Mb3853c	4224533	4227802	2682	4227214	syn	1	F6
Mb3853c	4224533	4227802	3057	4227589	non	1	G7
Mb3853c	4224533	4227802	3205	4227737	syn	1	F10
Mb3853c	4224533	4227802	3229	4227761	non	2	C5;C6
Mb3853c	4224533	4227802	3238	4227770	non	1	F1
Mb3853c	4224533	4227802	698	4225230	non	1	C2
Mb3853c	4224533	4227802	851	4225383	non	2	D4;G3
Mb3897	4279090	4279641	26	4279115	non	1	F9
Mb3898	4279634	4281355	1459	4281092	non	1	E6
Mb3898	4279634	4281355	525	4280158	syn	3	C9;D6;E9
Mb3898	4279634	4281355	619	4280252	non	1	D6
Mb3899	4281359	4282801	114	4281472	syn	1	D12
Mb3899	4281359	4282801	215	4281573	non	2	B2;E6
Mb3899	4281359	4282801	462	4281820	syn	1	E12
Mb3899	4281359	4282801	764	4282122	non	3	C1;D11;D7
Mb3899	4281359	4282801	874	4282232	non	1	G4
Mb3900	4282801	4285044	1051	4283851	non	1	B1
Mb3900	4282801	4285044	1075	4283875	non	5	A12;A8;E4;F12;F7
Mb3900	4282801	4285044	1179	4283979	syn	1	B5
Mb3900	4282801	4285044	159	4282959	non	1	E7
Mb3900	4282801	4285044	189	4282989	syn	1	C8
Mb3900	4282801	4285044	2192	4284992	non	1	C1
Mb3901	4285147	4286922	1106	4286252	non	1	G2
Mb3901	4285147	4286922	1536	4286682	syn	3	D9;F5;G4
Mb3901	4285147	4286922	216	4285362	syn	1	E9
Mb3901	4285147	4286922	380	4285526	non	1	D1
Mb3901	4285147	4286922	7	4285153	non	1	G4
Mb3901	4285147	4286922	819	4285965	syn	2	B10;H5
Mb3902	4287065	4287361	20	4287084	non	1	E7
Mb3902	4287065	4287361	254	4287318	non	2	A10;G6
Mb3903	4287395	4288501	851	4288245	non	1	D6
Mb3903	4287395	4288501	917	4288311	non	2	A1;A4
Mb3905	4288929	4289216	184	4289112	non	2	A1;A4
Mb3907	4291327	4292862	1095	4292421	syn	1	G1
Mb3907	4291327	4292862	1282	4292608	non	2	B2;E6
Mb3907	4291327	4292862	1355	4292681	non	5	B3;B4;D10;D2;E2
Mb3913c	4299782	4301122	10	4299791	non	1	F3
Mb3913c	4299782	4301122	1210	4300991	non	1	A3
Mb3913c	4299782	4301122	124	4299905	non	2	E1;F3
Mb3913c	4299782	4301122	704	4300485	non	2	A10;G6
Mb3913c	4299782	4301122	908	4300689	non	17	A12;A6;A8;B1;B10;B6;C7;D4;D8;E3;E4;F11;F12;F7;G3;G7;H5

## Sheet: non synonymes
Gene	Start	End	PosSNPgene	PosSNPgenome	Syn/Non	Nb of strain	Strain				Nb of strain	Nb SNP mutation by gene	Nb of SNP by gene on all the strains confound
Mb0131	152515	154320	1180	153694	non	1	B2				1
Mb0131	152515	154320	1780	154294	non	18	A1;A2;A4;B12;B4;B9;C8;E10;F2;F4;F6;G12;G4;G5;G6;G7;G9;H4				18
Mb0131	152515	154320	513	153027	non	1	A7				1	20	3
Mb0158c	181345	182175	393	181737	non	1	A10				1	1	1
Mb0172	195185	196849	482	195666	non	1	A5				1
Mb0172	195185	196849	536	195720	non	1	G8				1	2	2
Mb0174	197852	198721	611	198462	non	1	E12				1	1	1
Mb0176	200087	201127	355	200441	non	2	C7;D8				2	2	1
Mb0177	201124	202671	1280	202403	non	1	H5				1
Mb0177	201124	202671	38	201161	non	1	C2				1	2	2
Mb0178	202668	204260	191	202858	non	1	G5				1	1	1
Mb0179	204257	205429	158	204414	non	1	C10				1	1	1
Mb0188c	213220	214332	515	213734	non	1	E10				1
Mb0188c	213220	214332	814	214033	non	1	C2				1	2	2
Mb0204c	234712	236703	107	234818	non	1	C2				1
Mb0204c	234712	236703	1245	235956	non	1	F3				1
Mb0204c	234712	236703	1336	236047	non	1	G12				1
Mb0204c	234712	236703	1576	236287	non	1	B5				1
Mb0204c	234712	236703	1679	236390	non	1	E2				1	5	5
Mb0205	236746	237405	593	237338	non	2	A1;A4				2	1	1
Mb0217	251978	253798	1459	253436	non	1	A7				1	1	1
Mb0418c	496081	498333	1211	497291	non	1	G9				1
Mb0418c	496081	498333	2191	498271	non	2	A1;A4				2
Mb0418c	496081	498333	559	496639	non	1	E3				1	4	3
Mb0440	520619	521341	457	521075	non	1	E8				1	1	1
Mb0458c	539607	542510	2353	541959	non	20	A10;A12;A3;A6;A8;B1;B10;B6;C7;D4;D8;E3;E4;F11;F12;F7;G3;G6;G7;H5				20
Mb0458c	539607	542510	670	540276	non	1	G1				1	21	2
Mb0477	559914	560774	342	560255	non	1	C6				1	1	1
Mb0495	574947	576263	947	575893	non	1	E10				1	1	1
Mb0501	581960	582643	95	582054	non	1	D6				1	1	1
Mb0588c	667093	668484	1004	668096	non	1	A3				1
Mb0588c	667093	668484	850	667942	non	1	A10				1	2	2
Mb0601	685653	686375	73	685725	non	1	C6				1	1	1
Mb0610	694482	696032	119	694600	non	2	D4;G3				2
Mb0610	694482	696032	463	694944	non	1	A6				1
Mb0610	694482	696032	523	695004	non	2	C5;C6				2	5	3
Mb0756	829365	829898	427	829791	non	1	C11				1	1	1
Mb0781	854586	856043	1364	855949	non	1	B2				1	1	1
Mb0843	913556	914332	242	913797	non	1	B2				1
Mb0843	913556	914332	683	914238	non	1	D1				1	2	2
Mb0923	1003277	1004257	313	1003589	non	1	G12				1
Mb0923	1003277	1004257	394	1003670	non	1	D4				1
Mb0923	1003277	1004257	550	1003826	non	1	A12				1
Mb0923	1003277	1004257	620	1003896	non	1	F11				1	4	4
Mb0953	1037464	1038378	365	1037828	non	2	A1;A4				2
Mb0953	1037464	1038378	712	1038175	non	1	E7				1	3	2
Mb0955c	1039505	1040380	34	1039538	non	1	G1				1
Mb0955c	1039505	1040380	409	1039913	non	1	E4				1	2	2
Mb0959	1042582	1043706	197	1042778	non	1	E3				1
Mb0959	1042582	1043706	205	1042786	non	1	F10				1
Mb0959	1042582	1043706	241	1042822	non	1	A11				1	3	3
Mb0994	1079182	1081494	1217	1080398	non	1	C7				1		1
Mb1007	1097267	1097959	436	1097702	non	6	C3;C4;E5;G1;G11;H3				6	6	1
Mb1008	1097959	1099473	1502	1099460	non	2	C7;D8				2	2	1
Mb1129c	1228968	1229954	722	1229689	non	1	D6				1	1	1
Mb1267	1378768	1380174	1321	1380088	non	1	E8				1	1	1
Mb1321c	1441531	1443096	1425	1442955	non	1	G6				1
Mb1321c	1441531	1443096	569	1442099	non	1	D7				1
Mb1321c	1441531	1443096	7	1441537	non	1	E8				1
Mb1321c	1441531	1443096	896	1442426	non	17	A12;A6;A8;B1;B10;B6;C7;D4;D8;E3;E4;F11;F12;F7;G3;G7;H5				17
Mb1321c	1441531	1443096	998	1442528	non	2	A10;G6				2	22	5
Mb1380	1507316	1508881	442	1507757	non	1	E11				1
Mb1380	1507316	1508881	901	1508216	non	1	A1				1	2	2
Mb1383	1511082	1513661	2276	1513357	non	1	D11				1
Mb1383	1511082	1513661	2294	1513375	non	1	G9				1
Mb1383	1511082	1513661	23	1511104	non	1	F3				1	3	3
Mb1384	1513658	1515397	1669	1515326	non	1	G1				1
Mb1384	1513658	1515397	416	1514073	non	1	G8				1	2	2
Mb1445c	1582517	1584073	1003	1583519	non	2	B3;D2				2
Mb1445c	1582517	1584073	1543	1584059	non	3	A6;B6;G7				3	5	2
Mb1446c	1584079	1584789	110	1584188	non	1	A3				1
Mb1446c	1584079	1584789	373	1584451	non	1	B2				1	2	2
Mb1542c	1690741	1691889	1093	1691833	non	1	C5				1
Mb1542c	1690741	1691889	68	1690808	non	1	A7				1	2	2
Mb1554c	1706096	1712422	335	1706430	non	2	D4;G3				2
Mb1554c	1706096	1712422	4465	1710560	non	1	A3				1
Mb1554c	1706096	1712422	460	1706555	non	1	G10				1
Mb1554c	1706096	1712422	5410	1711505	non	1	D1				1
Mb1554c	1706096	1712422	6234	1712329	non	1	H5				1	6	5
Mb1679c	1847712	1850768	1183	1848894	non	9	A11;A2;B10;B9;C4;C8;F4;G4;G5				9				62
Mb1679c	1847712	1850768	1192	1848903	non	3	A11;C4;C8				3
Mb1679c	1847712	1850768	1201	1848912	non	4	B9;C4;C8;G4				4
Mb1679c	1847712	1850768	1408	1849119	non	1	A3				1
Mb1679c	1847712	1850768	1879	1849590	non	1	A3				1
Mb1679c	1847712	1850768	2081	1849792	non	10	A4;A9;B2;C1;C12;D11;E12;F1;F8;H2				10
Mb1679c	1847712	1850768	2512	1850223	non	3	A4;B4;F4				3
Mb1679c	1847712	1850768	2518	1850229	non	7	A9;D9;E3;E7;F1;F11;H2				7
Mb1679c	1847712	1850768	2731	1850442	non	24	A1;A12;A2;A3;A4;B1;B10;C12;C4;D3;D8;D9;E1;E4;E7;E8;F10;F11;F12;F3;F4;G7;G9;H3				24	62	9
Mb1688	1859546	1860607	1033	1860578	non	1	G1				1
Mb1688	1859546	1860607	283	1859828	non	1	G8				1
Mb1688	1859546	1860607	685	1860230	non	1	D7				1
Mb1688	1859546	1860607	737	1860282	non	3	A5;C10;H2				3	6	4
Mb1689	1860690	1867070	3515	1864204	non	1	H5				1
Mb1689	1860690	1867070	3517	1864206	non	1	H5				1
Mb1689	1860690	1867070	4251	1864940	non	59	A1;A10;A11;A12;A2;A3;A4;A6;A7;A9;B1;B12;B3;B4;B5;B7;B9;C12;C2;C5;C6;C7;C9;D1;D10;D11;D12;D3;D5;D6;D7;D9;E1;E10;E11;E2;E5;E7;E8;E9;F10;F11;F12;F2;F3;F5;F6;F7;F8;G10;G11;G12;G2;G4;G6;G8;H1;H3;H5				59
Mb1689	1860690	1867070	4262	1864951	non	39	A1;A10;A11;A12;A2;A6;A7;A9;B12;B2;B3;B5;B7;B9;C5;C7;D1;D10;D5;D7;D9;E10;E11;E2;E5;E7;E8;E9;F10;F12;F2;F3;F5;F6;F7;G10;G11;G2;G8				39
Mb1689	1860690	1867070	4265	1864954	non	35	A1;A10;A11;A2;A6;A7;A9;B12;B2;B3;B5;B7;B9;C5;C7;D1;D10;D5;D7;D9;E10;E5;E7;E9;F10;F12;F2;F3;F5;F6;F7;G10;G11;G2;G8				35
Mb1689	1860690	1867070	4277	1864966	non	29	A2;A6;A7;A9;B12;B2;B3;B5;C5;C7;C9;D10;D12;D9;E10;E5;E7;E9;F10;F2;F3;F5;F6;F9;G10;G11;G2;G6;G9				29
Mb1689	1860690	1867070	4281	1864970	non	31	A12;A2;A6;A7;A9;B12;B2;B3;B5;C5;C9;D10;D12;D8;D9;E10;E5;E6;E7;E9;F10;F2;F3;F5;F6;F9;G10;G11;G2;G6;G9				31
Mb1689	1860690	1867070	4516	1865205	non	9	C1;C3;D1;D2;E11;F9;G2;G8;H1				9	204	8		204
Mb1772	1954402	1956102	1070	1955471	non	15	A12;A6;B1;B10;B6;D4;D8;E3;E4;F11;F12;F7;G3;G7;H5				15
Mb1772	1954402	1956102	1546	1955947	non	1	C8				1
Mb1772	1954402	1956102	167	1954568	non	87	A1;A10;A11;A12;A2;A3;A4;A5;A6;A7;A8;A9;B1;B10;B12;B2;B3;B4;B5;B6;B7;B9;C1;C10;C11;C12;C2;C3;C4;C5;C6;C7;C8;C9;D1;D10;D11;D12;D2;D3;D4;D5;D6;D7;D8;D9;E1;E10;E11;E12;E2;E3;E4;E5;E6;E7;E8;E9;F1;F10;F11;F12;F2;F3;F4;F5;F6;F7;F8;F9;G1;G10;G11;G12;G2;G3;G4;G5;G6;G7;G8;G9;H1;H2;H3;H4;H5				87
Mb1772	1954402	1956102	548	1954949	non	2	C9;E9				2
Mb1772	1954402	1956102	927	1955328	non	1	F6				1	106	5		106
Mb1784c	1972246	1973790	747	1972992	non	1	G3				1	1	1
Mb1815	2015759	2016853	548	2016306	non	2	B4;D10				2
Mb1815	2015759	2016853	551	2016309	non	2	B4;D10				2
Mb1815	2015759	2016853	596	2016354	non	1	D10				1
Mb1815	2015759	2016853	613	2016371	non	2	B4;D10				2
Mb1815	2015759	2016853	708	2016466	non	1	C6				1	8	5		8
Mb1817	2017245	2018426	373	2017617	non	2	D6;G9				2
Mb1817	2017245	2018426	391	2017635	non	8	A5;B4;C6;D10;D5;E1;E9;G7				8
Mb1817	2017245	2018426	442	2017686	non	59	A1;A10;A11;A2;A4;A5;A8;B12;B2;B3;B4;B5;B7;C1;C11;C12;C3;C4;C6;C7;C8;C9;D1;D10;D11;D12;D2;D3;D4;D6;D7;D8;E11;E2;E4;E5;E7;E8;F1;F12;F2;F4;F5;F6;F7;F8;G10;G2;G3;G4;G5;G6;G8;G9;H1;H2;H3;H4;H5				59
Mb1817	2017245	2018426	820	2018064	non	38	A11;A2;A5;A7;B5;B9;C10;C12;C2;C3;C4;D1;D9;E1;E10;E11;E5;E7;E8;F1;F10;F2;F3;F5;F8;F9;G1;G11;G12;G2;G4;G5;G8;G9;H1;H2;H3;H4				38	107	4		107
Mb1818	2018880	2019932	1012	2019891	non	23	A1;A4;A9;B12;B2;B3;B4;C1;C5;C6;C8;C9;D10;D11;D2;D3;D5;D6;D7;E12;E2;E6;E9				23
Mb1818	2018880	2019932	551	2019430	non	3	A6;B6;G7				3
Mb1818	2018880	2019932	568	2019447	non	2	B4;D10				2	28	3
Mb1823	2022695	2024206	38	2022732	non	2	D3;E12				2
Mb1823	2022695	2024206	541	2023235	non	1	D11				1
Mb1823	2022695	2024206	766	2023460	non	87	A1;A10;A11;A12;A2;A3;A4;A5;A6;A7;A8;A9;B1;B10;B12;B2;B3;B4;B5;B6;B7;B9;C1;C10;C11;C12;C2;C3;C4;C5;C6;C7;C8;C9;D1;D10;D11;D12;D2;D3;D4;D5;D6;D7;D8;D9;E1;E10;E11;E12;E2;E3;E4;E5;E6;E7;E8;E9;F1;F10;F11;F12;F2;F3;F4;F5;F6;F7;F8;F9;G1;G10;G11;G12;G2;G3;G4;G5;G6;G7;G8;G9;H1;H2;H3;H4;H5				87	90	3
Mb1841	2043898	2044602	412	2044309	non	1	G12				1	1	1
Mb1849c	2051633	2053138	1027	2052659	non	1	F9				1
Mb1849c	2051633	2053138	1144	2052776	non	57	A11;A4;A5;A6;A8;B10;B2;B3;B4;B5;B9;C1;C10;C12;C2;C3;C4;C5;C6;C7;C8;D1;D11;D12;D4;D5;D7;E10;E11;E12;E2;E5;E6;E8;E9;F1;F10;F12;F2;F3;F4;F5;F6;F7;G1;G10;G11;G12;G4;G5;G6;G7;G8;H1;H2;H3;H5				57
Mb1849c	2051633	2053138	1267	2052899	non	2	A10;C2				2
Mb1849c	2051633	2053138	1348	2052980	non	5	C7;D11;E12;F2;G1				5
Mb1849c	2051633	2053138	211	2051843	non	3	F12;F3;G1				3
Mb1849c	2051633	2053138	382	2052014	non	14	A4;A6;A9;B4;C2;D12;D3;D4;D5;D9;E7;F3;F5;F6				14
Mb1849c	2051633	2053138	406	2052038	non	64	A1;A10;A11;A12;A5;A7;A9;B10;B2;B3;B4;B5;B7;B9;C1;C10;C11;C12;C3;C4;C5;C6;C8;D1;D10;D11;D12;D2;D3;D5;D6;D7;D9;E11;E12;E2;E3;E4;E5;E6;E8;F1;F10;F2;F3;F4;F5;F7;F8;G10;G11;G12;G2;G3;G4;G5;G6;G8;G9;H1;H2;H3;H4;H5				64
Mb1849c	2051633	2053138	496	2052128	non	4	B2;C1;D1;E2				4
Mb1849c	2051633	2053138	502	2052134	non	1	D4				1
Mb1849c	2051633	2053138	511	2052143	non	3	A8;E4;G8				3
Mb1849c	2051633	2053138	640	2052272	non	20	B12;B5;C1;C7;C9;D1;D3;D5;D6;D7;E12;E2;E8;F1;F2;F3;F6;F7;G11;H1				20
Mb1849c	2051633	2053138	661	2052293	non	59	A10;A11;A2;A3;A5;B2;B3;B5;B6;B7;B9;C1;C12;C3;C4;C5;C6;C7;C8;D1;D10;D11;D12;D2;D4;D5;D6;D7;D8;E1;E10;E11;E12;E2;E4;E5;E6;E8;F1;F2;F4;F7;F9;G1;G10;G11;G12;G2;G3;G4;G5;G6;G8;G9;H1;H2;H3;H4;H5				59
Mb1849c	2051633	2053138	806	2052438	non	3	B7;D2;E2				3
Mb1849c	2051633	2053138	991	2052623	non	2	E1;E7				2	238	14		238
Mb1852	2056921	2059347	982	2057902	non	1	F9				1	1	1
Mb1888	2095193	2095978	316	2095508	non	1	C3				1
Mb1888	2095193	2095978	554	2095746	non	1	D11				1
Mb1888	2095193	2095978	755	2095947	non	1	F3				1
Mb1888	2095193	2095978	88	2095280	non	1	F3				1	4	4
Mb1943c	2144169	2146391	1096	2145264	non	5	A12;A8;E4;F12;F7				5
Mb1943c	2144169	2146391	1616	2145784	non	1	C6				1
Mb1943c	2144169	2146391	1640	2145808	non	1	A2				1
Mb1943c	2144169	2146391	700	2144868	non	1	G6				1
Mb1943c	2144169	2146391	956	2145124	non	1	B10				1	9	5
Mb1950	2150743	2153043	1010	2151752	non	1	F6				1
Mb1950	2150743	2153043	169	2150911	non	1	E6				1
Mb1950	2150743	2153043	2219	2152961	non	1	C9				1	2	3
Mb1966c	2174095	2174874	257	2174351	non	1	E6				1
Mb1966c	2174095	2174874	349	2174443	non	1	E8				1	2	2
Mb1967	2175007	2175504	421	2175427	non	6	C3;C4;E5;G1;G11;H3				6	6	1
Mb1971	2179019	2180128	462	2179480	non	1	E1				1	1	1
Mb1972	2180131	2182650	187	2180317	non	2	E11;G2				2
Mb1972	2180131	2182650	2350	2182480	non	1	A2				1
Mb1972	2180131	2182650	288	2180418	non	1	A10				1
Mb1972	2180131	2182650	425	2180555	non	1	C8				1	5	4
Mb1973	2182662	2183732	28	2182689	non	3	C9;D6;E9				3
Mb1973	2182662	2183732	323	2182984	non	5	A5;C10;F1;G9;H2				5
Mb1973	2182662	2183732	347	2183008	non	1	B1				1	9	3
Mb1974	2183729	2184463	104	2183832	non	2	B4;D10				2
Mb1974	2183729	2184463	482	2184210	non	1	F10				1	3	2
Mb1975	2184240	2185301	911	2185150	non	1	A7				1	1	1
Mb1976	2185298	2186068	448	2185745	non	1	C1				1	1	1
Mb1999	2199335	2199739	132	2199466	non	2	A1;A4				2
Mb1999	2199335	2199739	389	2199723	non	1	B10				1	3	2
Mb2001c	2200635	2202080	1397	2202031	non	1	D6				1
Mb2001c	2200635	2202080	299	2200933	non	1	F8				1
Mb2001c	2200635	2202080	434	2201068	non	3	D9;F5;G4				3	5	3
Mb2002c	2202259	2202945	548	2202806	non	1	B9				1	1	1
Mb2004c	2204329	2204748	410	2204738	non	2	D4;G3				2	2	1
Mb2031c	2235533	2236858	1057	2236589	non	2	B3;D2				2
Mb2031c	2235533	2236858	856	2236388	non	1	A3				1	3	2
Mb2058	2263042	2264037	105	2263146	non	1	F6				1	1	1
Mb2074c	2278444	2290899	10190	2288633	non	1	G11				1
Mb2074c	2278444	2290899	10663	2289106	non	2	B2;E6				2
Mb2074c	2278444	2290899	10664	2289107	non	1	F11				1
Mb2074c	2278444	2290899	1088	2279531	non	1	A3				1
Mb2074c	2278444	2290899	11776	2290219	non	1	A9				1
Mb2074c	2278444	2290899	11923	2290366	non	1	G6				1
Mb2074c	2278444	2290899	11924	2290367	non	1	G6				1
Mb2074c	2278444	2290899	11926	2290369	non	1	G6				1
Mb2074c	2278444	2290899	11927	2290370	non	1	G6				1
Mb2074c	2278444	2290899	11928	2290371	non	1	G6				1
Mb2074c	2278444	2290899	11929	2290372	non	1	G6				1
Mb2074c	2278444	2290899	11942	2290385	non	1	G6				1
Mb2074c	2278444	2290899	11947	2290390	non	1	G6				1
Mb2074c	2278444	2290899	11950	2290393	non	1	G6				1
Mb2074c	2278444	2290899	11954	2290397	non	1	G6				1
Mb2074c	2278444	2290899	11968	2290411	non	1	G6				1
Mb2074c	2278444	2290899	11986	2290429	non	1	G6				1
Mb2074c	2278444	2290899	11988	2290431	non	1	G6				1
Mb2074c	2278444	2290899	1442	2279885	non	3	C3;G11;G9				3
Mb2074c	2278444	2290899	1911	2280354	non	3	B2;E6;G11				3
Mb2074c	2278444	2290899	1912	2280355	non	3	B2;E6;G11				3
Mb2074c	2278444	2290899	1915	2280358	non	3	B2;E6;G11				3
Mb2074c	2278444	2290899	1918	2280361	non	3	B2;E6;G11				3
Mb2074c	2278444	2290899	1927	2280370	non	3	B2;E6;G11				3
Mb2074c	2278444	2290899	1939	2280382	non	1	G11				1
Mb2074c	2278444	2290899	1942	2280385	non	1	G11				1
Mb2074c	2278444	2290899	1943	2280386	non	1	G11				1
Mb2074c	2278444	2290899	346	2278789	non	29	A11;A2;A5;B9;C10;C12;D1;D9;E1;E10;E11;E7;E8;F1;F10;F2;F3;F5;F8;F9;G12;G2;G4;G5;G8;G9;H1;H2;H4				29
Mb2074c	2278444	2290899	391	2278834	non	1	A3				1
Mb2074c	2278444	2290899	4312	2282755	non	1	C8				1
Mb2074c	2278444	2290899	461	2278904	non	1	E2				1
Mb2074c	2278444	2290899	481	2278924	non	1	E2				1
Mb2074c	2278444	2290899	485	2278928	non	1	E2				1
Mb2074c	2278444	2290899	5590	2284033	non	1	B5				1
Mb2074c	2278444	2290899	5591	2284034	non	1	B5				1
Mb2074c	2278444	2290899	5611	2284054	non	1	B5				1
Mb2074c	2278444	2290899	5614	2284057	non	1	B5				1
Mb2074c	2278444	2290899	5617	2284060	non	1	B5				1
Mb2074c	2278444	2290899	5620	2284063	non	1	B5				1
Mb2074c	2278444	2290899	5626	2284069	non	1	B5				1
Mb2074c	2278444	2290899	575	2279018	non	1	E2				1
Mb2074c	2278444	2290899	6442	2284885	non	29	A11;A2;A5;B9;C10;C12;D1;D9;E1;E10;E11;E7;E8;F1;F10;F2;F3;F5;F8;F9;G12;G2;G4;G5;G8;G9;H1;H2;H4				29
Mb2074c	2278444	2290899	6711	2285154	non	1	A3				1
Mb2074c	2278444	2290899	7178	2285621	non	1	A3				1
Mb2074c	2278444	2290899	737	2279180	non	2	B2;E6				2
Mb2074c	2278444	2290899	7532	2285975	non	3	C3;G11;G9				3
Mb2074c	2278444	2290899	8267	2286710	non	1	A7				1
Mb2074c	2278444	2290899	8851	2287294	non	4	A12;A8;F12;F7				4
Mb2074c	2278444	2290899	8852	2287295	non	1	B5				1	124	49		124
Mb2124c	2337162	2338520	1093	2338254	non	1	G7				1
Mb2124c	2337162	2338520	1268	2338429	non	4	B10;C7;D8;H5				4	5	2
Mb2139c	2354886	2356715	1330	2356215	non	1	E6				1
Mb2139c	2354886	2356715	412	2355297	non	1	E6				1
Mb2139c	2354886	2356715	923	2355808	non	1	F6				1	3	3
Mb2160c	2376406	2377236	592	2376997	non	1	F8				1
Mb2160c	2376406	2377236	621	2377026	non	87	A1;A10;A11;A12;A2;A3;A4;A5;A6;A7;A8;A9;B1;B10;B12;B2;B3;B4;B5;B6;B7;B9;C1;C10;C11;C12;C2;C3;C4;C5;C6;C7;C8;C9;D1;D10;D11;D12;D2;D3;D4;D5;D6;D7;D8;D9;E1;E10;E11;E12;E2;E3;E4;E5;E6;E7;E8;E9;F1;F10;F11;F12;F2;F3;F4;F5;F6;F7;F8;F9;G1;G10;G11;G12;G2;G3;G4;G5;G6;G7;G8;G9;H1;H2;H3;H4;H5				87	88	2
Mb2223c	2442807	2443898	131	2442937	non	1	D6				1	1	1
Mb2248c	2474608	2476170	1306	2475913	non	1	C8				1
Mb2248c	2474608	2476170	734	2475341	non	3	E7;G12;H4				3	4	2
Mb2404c	2639664	2643908	2749	2642412	non	1	A12				1
Mb2404c	2639664	2643908	808	2640471	non	3	A1;A4;C8				3	4	2
Mb2418	2660871	2661953	206	2661076	non	12	A6;B4;B6;B9;C2;C8;D8;E4;F11;F4;G5;G7				12
Mb2418	2660871	2661953	234	2661104	non	39	A1;A11;A2;A5;A6;A9;B1;B10;B2;B4;B9;C11;C12;C2;C4;C6;C8;C9;D11;D3;D9;E1;E10;E11;E4;F10;F11;F12;F3;F4;F7;F9;G10;G11;G3;G5;G7;G9;H2				39
Mb2418	2660871	2661953	262	2661132	non	3	A9;C9;D11				3
Mb2418	2660871	2661953	373	2661243	non	2	E5;G6				2
Mb2418	2660871	2661953	380	2661250	non	2	A10;F3				2
Mb2418	2660871	2661953	392	2661262	non	6	A10;A12;B6;C7;D4;F7				6
Mb2418	2660871	2661953	455	2661325	non	13	A1;A11;A7;B5;C2;F1;F10;F3;F8;G1;G9;H2;H4				13
Mb2418	2660871	2661953	482	2661352	non	12	A1;A3;B2;B3;C1;D2;D7;E2;E6;G2;G8;H1				12
Mb2418	2660871	2661953	538	2661408	non	15	A9;B3;B4;C5;C6;D10;D2;D3;D5;E1;E12;E2;G3;G6;H3				15
Mb2418	2660871	2661953	551	2661421	non	1	C3				1
Mb2418	2660871	2661953	598	2661468	non	4	B7;E6;F7;G7				4
Mb2418	2660871	2661953	860	2661730	non	8	A1;A4;A8;B10;B5;D8;E3;F2				8
Mb2418	2660871	2661953	971	2661841	non	2	A6;B4				2	119	13		119
Mb2454	2694356	2694943	110	2694465	non	1	H4				1
Mb2454	2694356	2694943	59	2694414	non	1	B9				1	2	2
Mb2730	2980201	2980893	659	2980859	non	1	G11				1	1	1
Mb2894c	3137064	3138278	257	3137320	non	1	B6				1
Mb2894c	3137064	3138278	787	3137850	non	2	A11;G5				2	3	2
Mb2955	3200270	3202021	310	3200579	non	1	B6				1	1	1
Mb2966	3239908	3241650	110	3240017	non	1	A6				1
Mb2966	3239908	3241650	5	3239912	non	81	A1;A10;A11;A12;A2;A3;A4;A5;A6;A7;A8;A9;B1;B10;B12;B2;B3;B4;B5;B6;B9;C1;C10;C12;C2;C3;C4;C5;C6;C7;C8;C9;D1;D10;D11;D2;D3;D4;D5;D6;D7;D8;D9;E1;E10;E11;E12;E2;E3;E4;E5;E6;E7;E8;E9;F1;F10;F11;F12;F2;F3;F5;F7;F8;F9;G1;G11;G12;G2;G3;G4;G5;G6;G7;G8;G9;H1;H2;H3;H4;H5				81
Mb2966	3239908	3241650	883	3240790	non	1	A3				1	83	3
Mb2967	3241643	3244405	1021	3242663	non	1	C8				1
Mb2967	3241643	3244405	1171	3242813	non	1	C1				1	2	2
Mb2971c	3248190	3254528	2009	3250198	non	3	C9;D6;E9				3
Mb2971c	3248190	3254528	2563	3250752	non	1	F9				1
Mb2971c	3248190	3254528	3217	3251406	non	1	A7				1
Mb2971c	3248190	3254528	3808	3251997	non	1	A1				1
Mb2971c	3248190	3254528	4479	3252668	non	2	D3;E12				2
Mb2971c	3248190	3254528	5800	3253989	non	1	D7				1
Mb2971c	3248190	3254528	5839	3254028	non	1	F3				1	10	7
Mb3043c	3333554	3334867	310	3333863	non	2	D3;D6				2
Mb3043c	3333554	3334867	333	3333886	non	5	B5;C7;D8;E1;F3				5
Mb3043c	3333554	3334867	337	3333890	non	3	A10;D3;D6				3
Mb3043c	3333554	3334867	343	3333896	non	3	A10;D3;D6				3
Mb3043c	3333554	3334867	351	3333904	non	3	A10;D3;D6				3
Mb3043c	3333554	3334867	355	3333908	non	3	A10;D3;D6				3
Mb3043c	3333554	3334867	360	3333913	non	3	A10;D3;D6				3
Mb3043c	3333554	3334867	361	3333914	non	2	A10;D6				2
Mb3043c	3333554	3334867	367	3333920	non	3	A10;D3;D6				3
Mb3043c	3333554	3334867	376	3333929	non	3	A10;D3;D6				3
Mb3043c	3333554	3334867	382	3333935	non	2	A10;D3				2
Mb3043c	3333554	3334867	388	3333941	non	2	A10;D3				2
Mb3043c	3333554	3334867	409	3333962	non	2	A10;D3				2
Mb3043c	3333554	3334867	413	3333966	non	2	A10;D3				2
Mb3043c	3333554	3334867	420	3333973	non	2	A10;D3				2
Mb3043c	3333554	3334867	421	3333974	non	2	A10;D3				2
Mb3043c	3333554	3334867	428	3333981	non	2	A10;D3				2
Mb3043c	3333554	3334867	430	3333983	non	2	A10;D3				2
Mb3043c	3333554	3334867	436	3333989	non	2	A10;D3				2
Mb3043c	3333554	3334867	438	3333991	non	2	A10;D3				2
Mb3043c	3333554	3334867	443	3333996	non	2	A10;D3				2
Mb3043c	3333554	3334867	596	3334149	non	1	A7				1	53	22		53
Mb3109c	3403951	3404973	179	3404129	non	1	G11				1
Mb3109c	3403951	3404973	827	3404777	non	1	B6				1
Mb3109c	3403951	3404973	988	3404938	non	3	A1;A4;C8				3	5	3
Mb3110	3405051	3406538	1463	3406513	non	1	A10				1
Mb3110	3405051	3406538	242	3405292	non	38	A11;A2;A5;A7;B5;B9;C10;C12;C2;C3;C4;D1;D9;E1;E10;E11;E5;E7;E8;F1;F10;F2;F3;F5;F8;F9;G1;G11;G12;G2;G4;G5;G8;G9;H1;H2;H3;H4				38
Mb3110	3405051	3406538	626	3405676	non	1	C11				1
Mb3110	3405051	3406538	815	3405865	non	8	A11;D1;E1;E10;F3;F8;G5;G8				8	48	4
Mb3112	3407467	3408297	689	3408155	non	1	A1				1	1	1
Mb3113	3408328	3409434	229	3408556	non	1	H4				1	1	1
Mb3114	3409472	3410890	1037	3410508	non	1	B1				1
Mb3114	3409472	3410890	305	3409776	non	1	B10				1
Mb3114	3409472	3410890	472	3409943	non	83	A1;A10;A11;A12;A2;A3;A4;A5;A6;A7;A8;A9;B1;B10;B12;B2;B3;B4;B5;B6;B9;C1;C10;C11;C12;C2;C3;C4;C5;C6;C7;C8;C9;D1;D10;D11;D2;D3;D4;D5;D6;D7;D8;D9;E1;E10;E11;E12;E2;E3;E4;E5;E6;E7;E8;E9;F1;F10;F11;F12;F2;F3;F5;F6;F7;F8;F9;G1;G11;G12;G2;G3;G4;G5;G6;G7;G8;G9;H1;H2;H3;H4;H5				83
Mb3114	3409472	3410890	493	3409964	non	1	A4				1	86	4
Mb3115	3410887	3412311	467	3411353	non	3	A5;C10;H2				3	1	1
Mb3116	3412308	3413819	1502	3413809	non	11	B12;B3;B4;C5;C6;D10;D2;D3;D5;E12;E2				11
Mb3116	3412308	3413819	808	3413115	non	1	G12				1	12	2
Mb3156c	3451301	3453037	767	3452067	non	1	C8				1
Mb3156c	3451301	3453037	782	3452082	non	1	A12				1
Mb3156c	3451301	3453037	956	3452256	non	1	E5				1
Mb3156c	3451301	3453037	995	3452295	non	1	A12				1	4	4
Mb3157c	3453034	3453687	11	3453044	non	3	D9;F5;G4				3	3	1
Mb3175	3471855	3474275	2171	3474025	non	1	D9				1	1	1
Mb3250c	3553500	3554150	619	3554118	non	1	C2				1	1	1
Mb3264c	3566559	3567716	940	3567498	non	1	G12				1	1	1
Mb3298	3605114	3607270	1385	3606498	non	3	A5;C10;H2				3
Mb3298	3605114	3607270	1519	3606632	non	2	B10;H5				2
Mb3298	3605114	3607270	152	3605265	non	1	A9				1
Mb3298	3605114	3607270	712	3605825	non	2	C9;E9				2	8	4
Mb3314c	3622694	3623479	163	3622856	non	1	E10				1	1	1
Mb3402	3732094	3733974	1247	3733340	non	1	G2				1
Mb3402	3732094	3733974	1265	3733358	non	3	C5;C8;E1				3
Mb3402	3732094	3733974	1310	3733403	non	1	B9				1
Mb3402	3732094	3733974	1486	3733579	non	4	A2;C3;E8;G11				4
Mb3402	3732094	3733974	730	3732823	non	1	D7				1
Mb3402	3732094	3733974	820	3732913	non	1	H4				1				15
Mb3402	3732094	3733974	923	3733016	non	4	D10;E1;E9;F8				4	15	7		15
Mb3438c	3776508	3777212	295	3776802	non	1	A5				1
Mb3438c	3776508	3777212	623	3777130	non	1	C8				1	2	2
Mb3443c	3779619	3781355	1657	3781275	non	1	E8				1
Mb3443c	3779619	3781355	215	3779833	non	1	B2				1	2	2
Mb3448c	3785666	3786304	322	3785987	non	2	E1;F3				2
Mb3448c	3785666	3786304	505	3786170	non	1	E1				1	3	2
Mb3524c	3857298	3858992	1267	3858564	non	1	E2				1
Mb3524c	3857298	3858992	466	3857763	non	1	E5				1	2	2
Mb3525c	3859003	3860157	16	3859018	non	17	A12;A6;A8;B1;B10;B6;C7;D4;D8;E3;E4;F11;F12;F7;G3;G7;H5				17	17	1
Mb3526c	3860154	3861509	1009	3861162	non	1	G6				1	1	1
Mb3528c	3862569	3863621	790	3863358	non	1	B9				1	1	1
Mb3529c	3863621	3864823	934	3864554	non	1	E8				1
Mb3529c	3863621	3864823	952	3864572	non	1	A9				1	2	2
Mb3530c	3864843	3865685	228	3865070	non	1	H5				1	1	1
Mb3570c	3922714	3923874	193	3922906	non	1	E1				1
Mb3570c	3922714	3923874	416	3923129	non	1	H4				1
Mb3570c	3922714	3923874	779	3923492	non	1	B1				1
Mb3570c	3922714	3923874	940	3923653	non	2	A1;A4				2	6	4
Mb3574c	3926340	3927359	170	3926509	non	3	C9;D6;E9				3		1
Mb3599c	3952512	3953414	374	3952885	non	87	A1;A10;A11;A12;A2;A3;A4;A5;A6;A7;A8;A9;B1;B10;B12;B2;B3;B4;B5;B6;B7;B9;C1;C10;C11;C12;C2;C3;C4;C5;C6;C7;C8;C9;D1;D10;D11;D12;D2;D3;D4;D5;D6;D7;D8;D9;E1;E10;E11;E12;E2;E3;E4;E5;E6;E7;E8;E9;F1;F10;F11;F12;F2;F3;F4;F5;F6;F7;F8;F9;G1;G10;G11;G12;G2;G3;G4;G5;G6;G7;G8;G9;H1;H2;H3;H4;H5				87
Mb3599c	3952512	3953414	77	3952588	non	1	E4				1	88	2
Mb3644c	3997272	3997826	451	3997722	non	1	A9				1	1	1
Mb3645c	3997942	3998253	34	3997975	non	2	B3;D2				2	2	1
Mb3687c	4039379	4041025	202	4039580	non	2	C2;E6				2
Mb3687c	4039379	4041025	586	4039964	non	1	B2				1	3	2
Mb3688c	4041022	4041822	502	4041523	non	15	A12;A6;A8;B1;B10;B6;D4;D8;E4;F11;F12;F7;G3;G7;H5				15	15	1
Mb3689c	4041878	4042804	113	4041990	non	1	F9				1
Mb3689c	4041878	4042804	283	4042160	non	1	F6				1
Mb3689c	4041878	4042804	667	4042544	non	4	B7;D12;F4;G10				4
Mb3689c	4041878	4042804	790	4042667	non	2	B4;D10				2	8	4
Mb3690c	4042806	4044431	275	4043080	non	38	A11;A2;A5;A7;B5;B9;C10;C12;C2;C3;C4;D1;D9;E1;E10;E11;E5;E7;E8;F1;F10;F2;F3;F5;F8;F9;G1;G11;G12;G2;G4;G5;G8;G9;H1;H2;H3;H4				38
Mb3690c	4042806	4044431	290	4043095	non	1	C3				1	39	2
Mb3695c	4049669	4050862	133	4049801	non	1	A1				1	1	1
Mb3707	4059263	4061695	1631	4060893	non	1	B2				1	1	1
Mb3789	4145341	4145820	128	4145468	non	1	A12				1	1	1
Mb3840	4210012	4210866	476	4210487	non	1	A10				1	1	1
Mb3853c	4224533	4227802	112	4224644	non	1	C3				1
Mb3853c	4224533	4227802	1682	4226214	non	1	F8				1
Mb3853c	4224533	4227802	3057	4227589	non	1	G7				1
Mb3853c	4224533	4227802	3229	4227761	non	2	C5;C6				2
Mb3853c	4224533	4227802	3238	4227770	non	1	F1				1
Mb3853c	4224533	4227802	698	4225230	non	1	C2				1
Mb3853c	4224533	4227802	851	4225383	non	2	D4;G3				2	9	7
Mb3897	4279090	4279641	26	4279115	non	1	F9				1	1	1
Mb3898	4279634	4281355	1459	4281092	non	1	E6				1
Mb3898	4279634	4281355	619	4280252	non	1	D6				1	2	2
Mb3899	4281359	4282801	215	4281573	non	2	B2;E6				2
Mb3899	4281359	4282801	764	4282122	non	3	C1;D11;D7				3	5
Mb3899	4281359	4282801	874	4282232	non	1	G4				1	1	3
Mb3900	4282801	4285044	1051	4283851	non	1	B1				1
Mb3900	4282801	4285044	1075	4283875	non	5	A12;A8;E4;F12;F7				5
Mb3900	4282801	4285044	159	4282959	non	1	E7				1
Mb3900	4282801	4285044	2192	4284992	non	1	C1				1	8	4
Mb3901	4285147	4286922	1106	4286252	non	1	G2				1
Mb3901	4285147	4286922	380	4285526	non	1	D1				1
Mb3901	4285147	4286922	7	4285153	non	1	G4				1	2	3
Mb3902	4287065	4287361	20	4287084	non	1	E7				1
Mb3902	4287065	4287361	254	4287318	non	2	A10;G6				2	3	2
Mb3903	4287395	4288501	851	4288245	non	1	D6				1
Mb3903	4287395	4288501	917	4288311	non	2	A1;A4				2	3	2
Mb3905	4288929	4289216	184	4289112	non	2	A1;A4				2	2	1
Mb3907	4291327	4292862	1282	4292608	non	2	B2;E6				2
Mb3907	4291327	4292862	1355	4292681	non	5	B3;B4;D10;D2;E2				5	7	2
Mb3913c	4299782	4301122	10	4299791	non	1	F3				1
Mb3913c	4299782	4301122	1210	4300991	non	1	A3				1
Mb3913c	4299782	4301122	124	4299905	non	2	E1;F3				2
Mb3913c	4299782	4301122	704	4300485	non	2	A10;G6				2
Mb3913c	4299782	4301122	908	4300689	non	17	A12;A6;A8;B1;B10;B6;C7;D4;D8;E3;E4;F11;F12;F7;G3;G7;H5				17	23	5
												2010	392

## Sheet: synonymes
Gene	Start	End	PosSNPgene	PosSNPgenome	Syn/Non	Nb strain	Strain name
Mb0131	152515	154320	1023	153537	syn	1	A11
Mb0131	152515	154320	1059	153573	syn	1	G2
Mb0131	152515	154320	1086	153600	syn	1	E10
Mb0131	152515	154320	1587	154101	syn	1	B2
Mb0158c	181345	182175	528	181872	syn	3	A8;F12;F7
Mb0172	195185	196849	1422	196606	syn	1	F10
Mb0172	195185	196849	838	196022	syn	1	G11
Mb0172	195185	196849	972	196156	syn	2	C9;E9
Mb0173	197053	197850	81	197133	syn	1	B2
Mb0176	200087	201127	666	200752	syn	1	A12
Mb0179	204257	205429	1134	205390	syn	2	C7;D8
Mb0180	205423	206970	1456	206878	syn	1	F10
Mb0188c	213220	214332	225	213444	syn	1	C5
Mb0210c	242172	243455	1204	243375	syn	11	B12;B3;B4;C5;C6;D10;D2;D3;D5;E12;E2
Mb0210c	242172	243455	1263	243434	syn	1	F10
Mb0210c	242172	243455	882	243053	syn	1	B12
Mb0217	251978	253798	1638	253615	syn	1	E6
Mb0217	251978	253798	660	252637	syn	1	A3
Mb0257c	300498	300977	168	300665	syn	1	D1
Mb0418c	496081	498333	1917	497997	syn	3	C9;D6;E9
Mb0440	520619	521341	207	520825	syn	81	A1;A10;A11;A12;A2;A3;A4;A5;A6;A7;A8;A9;B1;B10;B12;B2;B3;B4;B5;B6;B9;C1;C10;C12;C2;C3;C4;C5;C6;C7;C8;C9;D1;D10;D11;D2;D3;D4;D5;D6;D7;D8;D9;E1;E10;E11;E12;E2;E3;E4;E5;E6;E7;E8;E9;F1;F10;F11;F12;F2;F3;F5;F7;F8;F9;G1;G11;G12;G2;G3;G4;G5;G6;G7;G8;G9;H1;H2;H3;H4;H5
Mb0458c	539607	542510	1965	541571	syn	83	A1;A10;A11;A12;A2;A3;A4;A5;A6;A7;A8;A9;B1;B10;B12;B2;B3;B4;B5;B6;B9;C1;C10;C11;C12;C2;C3;C4;C5;C6;C7;C8;C9;D1;D10;D11;D2;D3;D4;D5;D6;D7;D8;D9;E1;E10;E11;E12;E2;E3;E4;E5;E6;E7;E8;E9;F1;F10;F11;F12;F2;F3;F5;F6;F7;F8;F9;G1;G11;G12;G2;G3;G4;G5;G6;G7;G8;G9;H1;H2;H3;H4;H5
Mb0495	574947	576263	783	575729	syn	2	C5;C6
Mb0495	574947	576263	921	575867	syn	2	D3;E12
Mb0601	685653	686375	111	685763	syn	1	B5
Mb0601	685653	686375	249	685901	syn	1	D9
Mb0756	829365	829898	321	829685	syn	29	A11;A2;A5;B9;C10;C12;D1;D9;E1;E10;E11;E7;E8;F1;F10;F2;F3;F5;F8;F9;G12;G2;G4;G5;G8;G9;H1;H2;H4
Mb0780	853798	854541	129	853926	syn	1	E4
Mb0780	853798	854541	141	853938	syn	1	G7
Mb0780	853798	854541	246	854043	syn	1	F6
Mb0780	853798	854541	451	854248	syn	1	D1
Mb0781	854586	856043	1431	856016	syn	1	A9
Mb0955c	1039505	1040380	183	1039687	syn	2	A1;A4
Mb0955c	1039505	1040380	399	1039903	syn	2	C7;D8
Mb0959	1042582	1043706	1053	1043634	syn	1	D1
Mb0959	1042582	1043706	639	1043220	syn	1	D1
Mb0959	1042582	1043706	699	1043280	syn	1	B4
Mb0994	1079182	1081494	1092	1080273	syn	1	F4
Mb0994	1079182	1081494	372	1079553	syn	1	B2
Mb1007	1097267	1097959	195	1097461	syn	1	E5
Mb1008	1097959	1099473	888	1098846	syn	6	C3;C4;E5;G1;G11;H3
Mb1017c	1107894	1108550	501	1108394	syn	3	D9;F5;G4
Mb1253	1365655	1366428	549	1366203	syn	38	A11;A2;A5;A7;B5;B9;C10;C12;C2;C3;C4;D1;D9;E1;E10;E11;E5;E7;E8;F1;F10;F2;F3;F5;F8;F9;G1;G11;G12;G2;G4;G5;G8;G9;H1;H2;H3;H4
Mb1321c	1441531	1443096	1251	1442781	syn	2	C7;D8
Mb1380	1507316	1508881	1497	1508812	syn	1	F8
Mb1380	1507316	1508881	681	1507996	syn	1	C1
Mb1383	1511082	1513661	2376	1513457	syn	1	F6
Mb1384	1513658	1515397	1251	1514908	syn	2	A1;A4
Mb1445c	1582517	1584073	640	1583156	syn	1	D12
Mb1542c	1690741	1691889	219	1690959	syn	1	A9
Mb1542c	1690741	1691889	573	1691313	syn	17	A12;A6;A8;B1;B10;B6;C7;D4;D8;E3;E4;F11;F12;F7;G3;G7;H5
Mb1554c	1706096	1712422	1584	1707679	syn	1	E9
Mb1554c	1706096	1712422	2355	1708450	syn	1	F10
Mb1554c	1706096	1712422	6258	1712353	syn	1	H2
Mb1554c	1706096	1712422	909	1707004	syn	2	C9;E9
Mb1566	1726257	1726865	39	1726295	syn	1	G3
Mb1679c	1847712	1850768	1056	1848767	syn	12	A12;B12;C2;C4;D6;E3;E4;E9;F1;F7;G7;H2
Mb1679c	1847712	1850768	1188	1848899	syn	2	B9;C4
Mb1679c	1847712	1850768	2271	1849982	syn	2	B5;C2
Mb1679c	1847712	1850768	292	1848003	syn	1	D3
Mb1679c	1847712	1850768	912	1848623	syn	1	D11
Mb1689	1860690	1867070	2385	1863074	syn	1	F9
Mb1689	1860690	1867070	2784	1863473	syn	1	C1
Mb1689	1860690	1867070	330	1861019	syn	2	F8;G8
Mb1689	1860690	1867070	3309	1863998	syn	1	D7
Mb1689	1860690	1867070	3513	1864202	syn	1	H5
Mb1689	1860690	1867070	4248	1864937	syn	59	A1;A10;A11;A12;A2;A3;A4;A6;A7;B1;B12;B3;B4;B5;B7;B9;C12;C2;C5;C6;C7;C9;D1;D10;D11;D12;D3;D5;D6;D7;D9;E1;E10;E11;E12;E2;E5;E7;E8;E9;F10;F11;F2;F3;F5;F6;F7;F8;G1;G10;G11;G12;G2;G4;G6;G8;H1;H3;H5
Mb1689	1860690	1867070	4260	1864949	syn	37	A10;A11;A12;A2;A3;A6;A7;A9;B12;B2;B3;B5;B7;B9;C5;C7;D10;D5;D7;D9;E11;E2;E5;E7;E8;E9;F10;F12;F2;F3;F5;F6;F7;G10;G11;G2;G8
Mb1689	1860690	1867070	4269	1864958	syn	28	A2;A6;A7;A9;B12;B2;B3;B5;B9;C5;C7;D10;D12;D9;E10;E5;E7;E9;F10;F3;F5;F6;F7;F9;G10;G11;G2;G9
Mb1689	1860690	1867070	4270	1864959	syn	28	A2;A6;A7;A9;B12;B2;B3;B5;B9;C5;C7;D10;D12;D9;E10;E5;E7;E9;F10;F3;F5;F6;F7;F9;G10;G11;G2;G9
Mb1689	1860690	1867070	4275	1864964	syn	29	A2;A6;A7;A9;B12;B2;B3;B5;C5;C9;D10;D12;D9;E10;E5;E7;E9;F10;F2;F3;F5;F6;F7;F9;G10;G11;G2;G6;G9
Mb1689	1860690	1867070	4518	1865207	syn	6	D2;E11;F9;G2;G8;H1
Mb1689	1860690	1867070	4539	1865228	syn	22	A1;B12;B3;C1;C12;C3;D1;D2;D3;E11;E2;E8;F1;F7;F9;G11;G2;G3;G6;G8;H1;H3
Mb1689	1860690	1867070	4542	1865231	syn	19	A1;B3;C1;C3;D1;D2;E11;E2;E8;F1;F7;F9;G11;G2;G3;G6;G8;H1;H3
Mb1689	1860690	1867070	4548	1865237	syn	18	A1;B3;C1;C12;C3;D1;D2;E11;E2;E8;F7;G11;G2;G3;G6;G8;H1;H3
Mb1689	1860690	1867070	4848	1865537	syn	1	F7
Mb1689	1860690	1867070	5058	1865747	syn	1	F10
Mb1689	1860690	1867070	5109	1865798	syn	1	E6
Mb1689	1860690	1867070	5250	1865939	syn	1	A12
Mb1772	1954402	1956102	120	1954521	syn	1	C2
Mb1772	1954402	1956102	636	1955037	syn	1	A7
Mb1772	1954402	1956102	957	1955358	syn	1	F6
Mb1815	2015759	2016853	600	2016358	syn	2	B4;D10
Mb1818	2018880	2019932	555	2019434	syn	3	A6;B6;G7
Mb1818	2018880	2019932	924	2019803	syn	1	G8
Mb1819	2020359	2020658	123	2020481	syn	87	A1;A10;A11;A12;A2;A3;A4;A5;A6;A7;A8;A9;B1;B10;B12;B2;B3;B4;B5;B6;B7;B9;C1;C10;C11;C12;C2;C3;C4;C5;C6;C7;C8;C9;D1;D10;D11;D12;D2;D3;D4;D5;D6;D7;D8;D9;E1;E10;E11;E12;E2;E3;E4;E5;E6;E7;E8;E9;F1;F10;F11;F12;F2;F3;F4;F5;F6;F7;F8;F9;G1;G10;G11;G12;G2;G3;G4;G5;G6;G7;G8;G9;H1;H2;H3;H4;H5
Mb1823	2022695	2024206	1188	2023882	syn	1	E10
Mb1823	2022695	2024206	777	2023471	syn	1	C11
Mb1849c	2051633	2053138	1395	2053027	syn	3	D8;G7;H1
Mb1849c	2051633	2053138	1428	2053060	syn	11	A12;B2;C5;C7;C9;E12;E7;F1;F3;F6;H3
Mb1849c	2051633	2053138	810	2052442	syn	87	A1;A10;A11;A12;A2;A3;A4;A5;A6;A7;A8;A9;B1;B10;B12;B2;B3;B4;B5;B6;B7;B9;C1;C10;C11;C12;C2;C3;C4;C5;C6;C7;C8;C9;D1;D10;D11;D12;D2;D3;D4;D5;D6;D7;D8;D9;E1;E10;E11;E12;E2;E3;E4;E5;E6;E7;E8;E9;F1;F10;F11;F12;F2;F3;F4;F5;F6;F7;F8;F9;G1;G10;G11;G12;G2;G3;G4;G5;G6;G7;G8;G9;H1;H2;H3;H4;H5
Mb1888	2095193	2095978	36	2095228	syn	1	G1
Mb1943c	2144169	2146391	921	2145089	syn	1	D6
Mb1950	2150743	2153043	672	2151414	syn	1	G7
Mb1972	2180131	2182650	828	2180958	syn	3	C9;D6;E9
Mb2002c	2202259	2202945	324	2202582	syn	1	H5
Mb2004c	2204329	2204748	411	2204739	syn	2	D4;G3
Mb2031c	2235533	2236858	210	2235742	syn	1	G3
Mb2052c	2256701	2258422	1410	2258110	syn	2	C7;D8
Mb2058	2263042	2264037	852	2263893	syn	1	D7
Mb2074c	2278444	2290899	11925	2290368	syn	1	G6
Mb2074c	2278444	2290899	11952	2290395	syn	1	G6
Mb2074c	2278444	2290899	11955	2290398	syn	1	G6
Mb2074c	2278444	2290899	12285	2290728	syn	1	C2
Mb2074c	2278444	2290899	1914	2280357	syn	3	B2;E6;G11
Mb2074c	2278444	2290899	1917	2280360	syn	3	B2;E6;G11
Mb2074c	2278444	2290899	1926	2280369	syn	3	B2;E6;G11
Mb2074c	2278444	2290899	1935	2280378	syn	3	B2;E6;G11
Mb2074c	2278444	2290899	2718	2281161	syn	1	G3
Mb2074c	2278444	2290899	3663	2282106	syn	81	A1;A10;A11;A12;A2;A3;A4;A5;A6;A7;A8;A9;B1;B10;B12;B2;B3;B4;B5;B6;B9;C1;C10;C12;C2;C3;C4;C5;C6;C7;C8;C9;D1;D10;D11;D2;D3;D4;D5;D6;D7;D8;D9;E1;E10;E11;E12;E2;E3;E4;E5;E6;E7;E8;E9;F1;F10;F11;F12;F2;F3;F5;F7;F8;F9;G1;G11;G12;G2;G3;G4;G5;G6;G7;G8;G9;H1;H2;H3;H4;H5
Mb2074c	2278444	2290899	9456	2287899	syn	1	G6
Mb2139c	2354886	2356715	1104	2355989	syn	2	B5;C2
Mb2160c	2376406	2377236	387	2376792	syn	1	B9
Mb2223c	2442807	2443898	813	2443619	syn	1	A7
Mb2248c	2474608	2476170	384	2474991	syn	1	B6
Mb2404c	2639664	2643908	2496	2642159	syn	17	A12;A6;A8;B1;B10;B6;C7;D4;D8;E3;E4;F11;F12;F7;G3;G7;H5
Mb2404c	2639664	2643908	489	2640152	syn	38	A11;A2;A5;A7;B5;B9;C10;C12;C2;C3;C4;D1;D9;E1;E10;E11;E5;E7;E8;F1;F10;F2;F3;F5;F8;F9;G1;G11;G12;G2;G4;G5;G8;G9;H1;H2;H3;H4
Mb2418	2660871	2661953	213	2661083	syn	56	A1;A10;A11;A2;A3;A4;A5;A6;A8;B1;B10;B2;B4;B5;B6;B7;B9;C1;C11;C12;C2;C4;C6;C7;C8;C9;D10;D12;D3;D4;D5;D9;E1;E10;E12;E2;E3;E4;F1;F10;F11;F12;F4;F5;F7;F8;F9;G1;G10;G2;G4;G7;G8;H1;H2;H5
Mb2418	2660871	2661953	351	2661221	syn	3	F1;F2;F3
Mb2418	2660871	2661953	492	2661362	syn	2	B10;G4
Mb2418	2660871	2661953	636	2661506	syn	1	D12
Mb2418	2660871	2661953	717	2661587	syn	1	A5
Mb2722	2974471	2976057	1452	2975922	syn	1	B10
Mb2894c	3137064	3138278	228	3137291	syn	1	A7
Mb2955	3200270	3202021	1614	3201883	syn	1	F10
Mb2955	3200270	3202021	30	3200299	syn	1	F11
Mb2966	3239908	3241650	1155	3241062	syn	2	B3;E12
Mb2967	3241643	3244405	1497	3243139	syn	83	A1;A10;A11;A12;A2;A3;A4;A5;A6;A7;A8;A9;B1;B10;B12;B2;B3;B4;B5;B6;B9;C1;C10;C11;C12;C2;C3;C4;C5;C6;C7;C8;C9;D1;D10;D11;D2;D3;D4;D5;D6;D7;D8;D9;E1;E10;E11;E12;E2;E3;E4;E5;E6;E7;E8;E9;F1;F10;F11;F12;F2;F3;F5;F6;F7;F8;F9;G1;G11;G12;G2;G3;G4;G5;G6;G7;G8;G9;H1;H2;H3;H4;H5
Mb2967	3241643	3244405	1569	3243211	syn	4	B7;D12;F4;G10
Mb2967	3241643	3244405	2424	3244066	syn	1	F3
Mb2967	3241643	3244405	363	3242005	syn	1	D1
Mb2967	3241643	3244405	379	3242021	syn	7	B12;B3;B4;C6;D5;E12;E2
Mb2971c	3248190	3254528	2886	3251075	syn	1	G4
Mb2971c	3248190	3254528	4374	3252563	syn	1	E7
Mb3043c	3333554	3334867	357	3333910	syn	3	A10;D3;D6
Mb3043c	3333554	3334867	426	3333979	syn	2	A10;D3
Mb3043c	3333554	3334867	444	3333997	syn	2	A10;D3
Mb3109c	3403951	3404973	81	3404031	syn	1	B5
Mb3110	3405051	3406538	453	3405503	syn	1	F9
Mb3110	3405051	3406538	723	3405773	syn	1	B1
Mb3114	3409472	3410890	1131	3410602	syn	1	A9
Mb3116	3412308	3413819	1134	3413441	syn	1	D11
Mb3156c	3451301	3453037	1731	3453031	syn	1	E11
Mb3175	3471855	3474275	1044	3472898	syn	1	G6
Mb3175	3471855	3474275	1188	3473042	syn	1	C8
Mb3175	3471855	3474275	1869	3473723	syn	1	D11
Mb3175	3471855	3474275	633	3472487	syn	1	A7
Mb3264c	3566559	3567716	276	3566834	syn	6	A11;D1;E10;F8;G5;G8
Mb3298	3605114	3607270	1143	3606256	syn	1	E9
Mb3298	3605114	3607270	261	3605374	syn	1	G2
Mb3402	3732094	3733974	1380	3733473	syn	1	C4
Mb3438c	3776508	3777212	498	3777005	syn	1	B1
Mb3443c	3779619	3781355	1497	3781115	syn	1	D2
Mb3443c	3779619	3781355	1521	3781139	syn	3	A8;F12;F7
Mb3527c	3861506	3862579	729	3862234	syn	1	F9
Mb3527c	3861506	3862579	939	3862444	syn	38	A11;A2;A5;A7;B5;B9;C10;C12;C2;C3;C4;D1;D9;E1;E10;E11;E5;E7;E8;F1;F10;F2;F3;F5;F8;F9;G1;G11;G12;G2;G4;G5;G8;G9;H1;H2;H3;H4
Mb3530c	3864843	3865685	552	3865394	syn	1	E5
Mb3571c	3923874	3924263	258	3924131	syn	1	A11
Mb3572c	3924260	3925195	333	3924592	syn	3	A5;C10;H2
Mb3644c	3997272	3997826	531	3997802	syn	5	B3;B4;D10;D2;E2
Mb3678c	4032007	4032261	51	4032057	syn	29	A11;A2;A5;B9;C10;C12;D1;D9;E1;E10;E11;E7;E8;F1;F10;F2;F3;F5;F8;F9;G12;G2;G4;G5;G8;G9;H1;H2;H4
Mb3707	4059263	4061695	2370	4061632	syn	1	A3
Mb3707	4059263	4061695	264	4059526	syn	11	B12;B3;B4;C5;C6;D10;D2;D3;D5;E12;E2
Mb3707	4059263	4061695	708	4059970	syn	2	B3;D2
Mb3853c	4224533	4227802	1338	4225870	syn	2	A10;G6
Mb3853c	4224533	4227802	2682	4227214	syn	1	F6
Mb3853c	4224533	4227802	3205	4227737	syn	1	F10
Mb3898	4279634	4281355	525	4280158	syn	3	C9;D6;E9
Mb3899	4281359	4282801	114	4281472	syn	1	D12
Mb3899	4281359	4282801	462	4281820	syn	1	E12
Mb3900	4282801	4285044	1179	4283979	syn	1	B5
Mb3900	4282801	4285044	189	4282989	syn	1	C8
Mb3901	4285147	4286922	1536	4286682	syn	3	D9;F5;G4
Mb3901	4285147	4286922	216	4285362	syn	1	E9
Mb3901	4285147	4286922	819	4285965	syn	2	B10;H5
Mb3907	4291327	4292862	1095	4292421	syn	1	G1
